# Supplementary material for: Histone methyltransferase KMT2D contributes to the protection of myocardial ischemic injury
Source: Front Cell Dev Biol. 2022 Jul 22;10:946484. doi: 10.3389/fcell.2022.946484 (PMC9354747; doi:10.3389/fcell.2022.946484)
Supplement: Supplementary file 1 [file DataSheet1.ZIP]

Archive with 8 entries (7 files):
- Supplementary Materials/Figure S1.tiff
- Supplementary Materials/Figure S2A.tif
- Supplementary Materials/Figure S2B.tiff
- Supplementary Materials/Supplementary Materials.docx
- Supplementary Materials/Table S4.xlsx
- Supplementary Materials/Table S5.xlsx
- Supplementary Materials/Table S6.xlsx
- Supplementary Materials/
