# Supplementary material for: Histone methyltransferase KMT2D contributes to the protection of myocardial ischemic injury
Source: Front Cell Dev Biol. 2022 Jul 22;10:946484. doi: 10.3389/fcell.2022.946484 (PMC9354747; doi:10.3389/fcell.2022.946484)
Supplement: Supplementary file 1 [file DataSheet1.ZIP › Supplementary Materials/Table S4.xlsx]

## Sheet: KMT2D-Ctl Top DEGs
Top 115 DEGs			FoldChange(FC)=MI(FPKM)/Sham(FPKM)
geneID	geneSymbol	EntrezID	KMT2D-Ctl	KMT2D-cKO
ENSMUSG00000060550	H2-Q7	15018	ABS(Log2(FC))>1	0.8<FC<1.25
ENSMUSG00000020415	Pttg1	30939
ENSMUSG00000028194	Ddah1	69219
ENSMUSG00000060288	Ppih	66101
ENSMUSG00000061232	H2-K1	14972
ENSMUSG00000001349	Cnn1	12797
ENSMUSG00000030532	Hddc3	68695
ENSMUSG00000073771	Btbd19	78611
ENSMUSG00000078886	Gm2026	100039060
ENSMUSG00000008333	Snrpb2	20639
ENSMUSG00000041801	Phlda3	27280
ENSMUSG00000030619	Eed	13626
ENSMUSG00000034641	Cd300ld	217305
ENSMUSG00000073411	H2-D1	14964
ENSMUSG00000036615	Rfxap	170767
ENSMUSG00000049957	Ccdc137	67291
ENSMUSG00000024145	Pigf	18701
ENSMUSG00000031097	Tnni2	21953
ENSMUSG00000105388	Rpl36a-ps2	100040331
ENSMUSG00000028619	Tceanc2	66526
ENSMUSG00000071644	Eef1g	67160
ENSMUSG00000046410	Kcnk6	52150
ENSMUSG00000024397	Aif1	11629
ENSMUSG00000041308	Sntb2	20650
ENSMUSG00000060802	B2m	12010
ENSMUSG00000062006	Rpl34	68436
ENSMUSG00000019303	Psmc3ip	19183
ENSMUSG00000020528	Prpsap2	212627
ENSMUSG00000031012	Cask	12361
ENSMUSG00000003198	Zfp959	224893
ENSMUSG00000027858	Tspan2	70747
ENSMUSG00000038608	Dock10	210293
ENSMUSG00000060373	Hnrnpc	15381
ENSMUSG00000071359	Tbpl1	237336
ENSMUSG00000070462	Tlnrd1	80889
ENSMUSG00000030533	Unc45a	101869
ENSMUSG00000046806	Cyren	78412
ENSMUSG00000024610	Cd74	16149
ENSMUSG00000007837	Prrg2	65116
ENSMUSG00000059173	Pde1a	18573
ENSMUSG00000082016	Pgam1-ps2	668045
ENSMUSG00000026005	Rpe	66646
ENSMUSG00000020212	Mdm1	17245
ENSMUSG00000030225	Dera	232449
ENSMUSG00000020413	Hus1	15574
ENSMUSG00000072969	Armcx5	494468
ENSMUSG00000057137	Tmem140	68487
ENSMUSG00000005534	Insr	16337
ENSMUSG00000052675	Zfp112	57745
ENSMUSG00000020284	1810043G02Rik	67884
ENSMUSG00000037325	Bbs7	71492
ENSMUSG00000079105	C7	109828
ENSMUSG00000013833	Med16	216154
ENSMUSG00000038550	Ciart	229599
ENSMUSG00000027716	Trpc3	22065
ENSMUSG00000011148	Adssl1	11565
ENSMUSG00000022914	Brwd1	93871
ENSMUSG00000000325	Arvcf	11877
ENSMUSG00000004151	Etv1	14009
ENSMUSG00000040219	Ttc12	235330
ENSMUSG00000060572	Mfap2	17150
ENSMUSG00000066621	Tecpr1	70381
ENSMUSG00000047907	Tshz2	228911
ENSMUSG00000020847	Rph3al	380714
ENSMUSG00000044393	Dsg2	13511
ENSMUSG00000022206	Npr3	18162
ENSMUSG00000079334	Naa80	56441
ENSMUSG00000102252	Snrpn	20646
ENSMUSG00000025731	Mettl26	68347
ENSMUSG00000040272	Accs	329470
ENSMUSG00000022018	Rgcc	66214
ENSMUSG00000057914	Cacnb2	12296
ENSMUSG00000029544	Cabp1	29867
ENSMUSG00000035314	Gdpd5	233552
ENSMUSG00000030545	Pex11a	18631
ENSMUSG00000025790	Slco3a1	108116
ENSMUSG00000055322	Tns1	21961
ENSMUSG00000023175	Bsg	12215
ENSMUSG00000076435	Acsf2	264895
ENSMUSG00000032735	Ablim3	319713
ENSMUSG00000020782	Llgl2	217325
ENSMUSG00000040537	Adam22	11496
ENSMUSG00000078919	Dpm1	13480
ENSMUSG00000031137	Fgf13	14168
ENSMUSG00000040086	Tnni3k	435766
ENSMUSG00000034842	Art3	109979
ENSMUSG00000019989	Enpp3	209558
ENSMUSG00000037455	Slc18b1	76306
ENSMUSG00000044068	Zrsr1	22183
ENSMUSG00000004952	Rasa4	54153
ENSMUSG00000038797	Zscan2	22691
ENSMUSG00000031616	Ednra	13617
ENSMUSG00000049119	Fam110b	242297
ENSMUSG00000047793	Sned1	208777
ENSMUSG00000034235	Usp54	78787
ENSMUSG00000049892	Rasd1	19416
ENSMUSG00000030541	Idh2	269951
ENSMUSG00000032625	Thsd7a	330267
ENSMUSG00000027709	Mccc1	72039
ENSMUSG00000018263	Tbx5	21388
ENSMUSG00000021066	Atl1	73991
ENSMUSG00000057234	Mettl15	76894
ENSMUSG00000057156	Homez	239099
ENSMUSG00000029330	Cds1	74596
ENSMUSG00000094708	Gm10359	100042349
ENSMUSG00000045193	Cirbp	12696
ENSMUSG00000021903	Galnt15	78754
ENSMUSG00000053886	Sh2d4a	72281
ENSMUSG00000003526	Prodh	19125
ENSMUSG00000040794	C1qtnf4	67445
ENSMUSG00000007216	Zfp775	243372
ENSMUSG00000041351	Rap1gap	110351
ENSMUSG00000046598	Bdh1	71911
ENSMUSG00000074207	Adh1	11522
ENSMUSG00000085682	Gm14267	383773

## Sheet: KMT2D-cKO Top DEGs
Top 60 DEGs			FoldChange(FC)=MI(FPKM)/Sham(FPKM)
geneID	geneSymbol	EntrezID	KMT2D-Ctl	KMT2D-cKO
ENSMUSG00000026822	Lcn2	16819	0.8<FC<1.25	ABS(Log2(FC))>1
ENSMUSG00000067017	Gm3608	100041985
ENSMUSG00000076617	Ighm	16019
ENSMUSG00000028862	Map3k6	53608
ENSMUSG00000043424	Eif3j2	100042807
ENSMUSG00000017652	Cd40	21939
ENSMUSG00000054277	Arfgap3	66251
ENSMUSG00000031167	Rbm3	19652
ENSMUSG00000014905	Dnajb9	27362
ENSMUSG00000050106	Tmc8	217356
ENSMUSG00000100801	Gm15459	727711
ENSMUSG00000039585	Myo9a	270163
ENSMUSG00000037225	Fgf2	14173
ENSMUSG00000020423	Btg2	12227
ENSMUSG00000043668	Tox3	244579
ENSMUSG00000052293	Taf9	108143
ENSMUSG00000024006	Stk38	106504
ENSMUSG00000043415	Otud1	71198
ENSMUSG00000079478	Sssca1	56390
ENSMUSG00000049728	Zfp668	244219
ENSMUSG00000029270	Dipk1a	67266
ENSMUSG00000094936	Rbm4	19653
ENSMUSG00000002486	Tchp	77832
ENSMUSG00000068663	Clec16a	74374
ENSMUSG00000027088	Phospho2	73373
ENSMUSG00000023018	Smarcd1	83797
ENSMUSG00000010307	Tmem86a	67893
ENSMUSG00000010607	Pigyl	66268
ENSMUSG00000032419	Tbx18	76365
ENSMUSG00000025978	Rftn2	74013
ENSMUSG00000026429	Ube2t	67196
ENSMUSG00000040795	Iqcc	230767
ENSMUSG00000044231	Nhlrc1	105193
ENSMUSG00000026308	Klhl30	70788
ENSMUSG00000078439	Smim24	72273
ENSMUSG00000020319	Wdpcp	216560
ENSMUSG00000036446	Lum	17022
ENSMUSG00000073792	Alg6	320438
ENSMUSG00000020661	Dnmt3a	13435
ENSMUSG00000059939	9430015G10Rik	230996
ENSMUSG00000091937	Gm3646	100042065
ENSMUSG00000025170	Rab40b	217371
ENSMUSG00000070423	Olfr558	259097
ENSMUSG00000028621	Cyb5rl	230582
ENSMUSG00000022837	Iqcb1	320299
ENSMUSG00000020610	Amz2	13929
ENSMUSG00000021994	Wnt5a	22418
ENSMUSG00000075289	Carns1	107239
ENSMUSG00000052605	Isoc2b	67441
ENSMUSG00000034570	Inpp5j	170835
ENSMUSG00000062352	Itgb1bp1	16413
ENSMUSG00000050592	Fam78a	241303
ENSMUSG00000033405	Nudt15	214254
ENSMUSG00000017718	Afmid	71562
ENSMUSG00000054263	Lifr	16880
ENSMUSG00000090942	F830016B08Rik	240328
ENSMUSG00000081058	Hist2h3c2	97114
ENSMUSG00000026971	Itgb6	16420
ENSMUSG00000031204	Asb12	70392
ENSMUSG00000043811	Rtn4r	65079
