# Supplementary material for: Histone methyltransferase KMT2D contributes to the protection of myocardial ischemic injury
Source: Front Cell Dev Biol. 2022 Jul 22;10:946484. doi: 10.3389/fcell.2022.946484 (PMC9354747; doi:10.3389/fcell.2022.946484)
Supplement: Supplementary file 1 [file DataSheet1.ZIP › Supplementary Materials/Table S5.xlsx]

## Sheet: CAD-GWAS Genes in reference
Genes at risk loci (Total: 369)		(Updated to February 10, 2022)
MORN1		5 of Total genes in Homo sapiens
SKI		CDHRA	The following term was not found in Gene: CDHRA.
PRDM16		FLJ21127	This record has been withdrawn by NCBI because the model on which it was based was not predicted in a later annotation.
PEX10		PSCR1	No items found.
PLCH2		RP11-664H17.1	The following terms were not found in Gene: RP11-664H17.1.
RER1		SMCR3	This record has been withdrawn by HGNC and NCBI.
FHL3
UTP11
SF3A3
MANEAL
INPP5B
PCSK9
PPAP2B
SORT1
PSCR1
CELSR2
NGF
CASQ2
TDRKH(RP11-98D18.9)
IL6R
AQP10
ATP8B2
CHTOP
UBAP2L
ATP1B1
BLZF1
CCDC181
F5
NME7
SELP
SLC19A2
DDX59
CAMSAP2
KIF14
LMOD1
IPO9
NAV1
SHISA4
TIMM17A
HHAT
SERTAD4
DIEXF
MIA3
AIDA
C1orf58
AGT
CAPN9
GNPAT
APOB
ABCG5
ABCG8
PRKCE
TMEM247
VAMP5
VAMP8
GGCX
ZEB2
TEX41
FIGN
CALCRL
TFPI
WDR12
CARF
FAM117B
ICA1L
NBEAL1
FN1
ATIC
LOC102724849
ABCA12
LINC00607
TNS1
CXCR2
RUFY4
LOC646736
IRS1
MIR5702
KCNJ13
GIGYF2
COL6A3
FGD5
ALS2CL
RTP3
CDC25A
SPINK8
MAP4
ZNF589
RHOA
AMT
TCTA
CDHRA
KLHDC8B
UMPS
ITGB5
DNAJC13
NPHP3
ACAD11
UBA5
STAG1
MSL2
NCK1
PPP2R3A
MRAS
CEP70
ARHGEF26
CCNL1
TIPARP
FNDC3B
HGFAC
RGS12
MSANTD1
REST
NOA1
SHROOM3
SEPT11
FAM47E
STBD1
PRDM8
FGF5
HNRNPD
RASGEF1B
UNC5C
MAD2L1
PDE5A
ZNF827
EDNRA
GUCY1A1a
PALLD
DDX60L
SEMA5A
TAS2R1
MAP3K1
MIER3
LOX
SLC22A4
IL5
RAD50
ARHGAP26
FOXC1
PHACTR1
EDN1
HDGFL1
C2
C4A
ANKS1A
UHRF1BP1
CDKN1A
PI16
KCNK5
VEGFA
MRPL14
TMEM63B
PRIM2
RAB23
DST
BEND6
FAM46A
CENPW
TCF21
TARID(EYA4−AS1)
PLEKHG1
IYD
LPA
SLC22A3
LPAL2
PLG
MAD1L1
DAGLB
RAC1
FAM220A
KDELR2
TMEM106B
THSD7A
HDAC9
CCM2
MYO1G
BCAP29
GPR22
CTTNBP2
CFTR
ASZ1
ZC3HC1
KLHDC10
PARP12
TBXAS1
NOS3
NAT2
LPL
BMP1
SFTPC
DMTN
PHYHIP
DOK2
XPO7
ZFPM2
TRIB1
CDKN2B-AS(ANRIL)
KLF4
SVEP1
DAB2IP
ABO
SURF6
GBGT1
CDC123
NUDT5
OPTN
KIAA1462
CXCL12
TSPAN14
MAT1A
FAM213A
LIPA
CYP17A1
CNNM2
NT5C2
STN1
SH3PXD2A
HTRA1
PLEKHA1
TRIM5
TRIM22
TRIM6
OR52N1
OR52B6
SWAP70
MRVl1
CTR9
ARNTL
HSD17B12
PCNX3
POLA2
RELA
SIPA1
SERPINH1
ARHGAP42
PDGFD
APOA1
APOC3
APOA4
APOA5
C1S
RP11-664H17.1
HOXC4
LRP1
STAT6
NDUFA12
FGD6
SH2B3
FLJ21127
ATXN2
KSR2
HNF1A
OASL
C12orf43
CCDC92
SCARB1
FLT1
N4BP2L2
PDS5B
COL4A1
COL4A2
MCF2L
PCID2
CUL4A
ARID4A
PSMA3
TMED10
ZC2HC1C
RPS6KL1
NEK9
EIF2B2e
ACYP1
SERPINA2
SERPINA1
HHIPL1
YY1
OAZ2
RBPMS2
TRIP4
SMAD3
ADAMTS7
MFGE8
RP11-326A19.4
ABHD2
FURIN
FES
CETP
DHX38
HP
DHODH
CFDP1
BCAR1
PLCG2
CENPN
CDH13
SMG6
SRR
Ral1
PEMT
RASD1
SMCR3
TOM1L2
CORO6
BLMH
ANKRD13B
GIT1
SSH2
EFCAB5
COPRS
RAB11FIP4
DHX58
KAT2A
RAB5
NKIRAS2
DNAJC7
KCNH4
HCRT
GHDC
GOSR2
MYL4
ARL17A
UBE2Z
GIP
ATP5G1
BCAS3
PECAM1
DDX5
TEX2
ACAA2
RPL17
PMAIP1
MC4R
ANGTPL4
LDLR
SMARCA4
FCHO1
COLGALT1
ZNF507
LOC400684
HNRNPUL1
CCDC97
TGFB1
B9D2
APOE
APOC1
TOMM40
PVRL2
COTL1
SNRPD2
GIPR
PROCR
ASIP
NCOA6
EIF6(ITGB4BP)
ZHX3
PLCG1
TOP1
PCIF1
ZNF335
NEURL2
PLTP
MMP9
ZNF831
MAP3K7CL
BACH1
MRPS6
SLC5A3
KCNE2
ADORA2A

## Sheet: Information of CAD-GWAS genes
GWAS Gene name (364)	Ensembl version	NCBI Gene ID	Species	Official Full Name
ADORA2A	ENSG00000128271	135	Homo sapiens	adenosine A2a receptor(ADORA2A)
AGT	ENSG00000135744	183	Homo sapiens	angiotensinogen(AGT)
MAT1A	ENSG00000151224	4143	Homo sapiens	methionine adenosyltransferase 1A(MAT1A)
APOA1	ENSG00000118137	335	Homo sapiens	apolipoprotein A1(APOA1)
APOA4	ENSG00000110244	337	Homo sapiens	apolipoprotein A4(APOA4)
APOC1	ENSG00000130208	341	Homo sapiens	apolipoprotein C1(APOC1)
APOC3	ENSG00000110245	345	Homo sapiens	apolipoprotein C3(APOC3)
APOE	ENSG00000130203	348	Homo sapiens	apolipoprotein E(APOE)
ARL17A	ENSG00000185829	51326	Homo sapiens	ADP ribosylation factor like GTPase 17A(ARL17A)
RHOA	ENSG00000067560	387	Homo sapiens	ras homolog family member A(RHOA)
ARNTL	ENSG00000133794	406	Homo sapiens	aryl hydrocarbon receptor nuclear translocator like(ARNTL)
ATP1B1	ENSG00000143153	481	Homo sapiens	ATPase Na+/K+ transporting subunit beta 1(ATP1B1)
ATP5G1	ENSG00000159199	516	Homo sapiens	ATP synthase, H+ transporting, mitochondrial Fo complex subunit C1 (subunit 9)(ATP5G1)
HNRNPD	ENSG00000138668	3184	Homo sapiens	heterogeneous nuclear ribonucleoprotein D(HNRNPD)
BACH1	ENSG00000156273	571	Homo sapiens	BTB domain and CNC homolog 1(BACH1)
BCAP29	ENSG00000075790	55973	Homo sapiens	B-cell receptor associated protein 29(BCAP29)
BMP1	ENSG00000168487	649	Homo sapiens	bone morphogenetic protein 1(BMP1)
C2	ENSG00000166278	717	Homo sapiens	complement C2(C2)
CASQ2	ENSG00000118729	845	Homo sapiens	calsequestrin 2(CASQ2)
SERPINH1	ENSG00000149257	871	Homo sapiens	serpin family H member 1(SERPINH1)
CDC25A	ENSG00000164045	993	Homo sapiens	cell division cycle 25A(CDC25A)
CDH13	ENSG00000140945	1012	Homo sapiens	cadherin 13(CDH13)
CDKN1A	ENSG00000124762	1026	Homo sapiens	cyclin dependent kinase inhibitor 1A(CDKN1A)
CFTR	ENSG00000001626	1080	Homo sapiens	cystic fibrosis transmembrane conductance regulator(CFTR)
CXCR2	ENSG00000180871	3579	Homo sapiens	C-X-C motif chemokine receptor 2(CXCR2)
COL4A1	ENSG00000187498	1282	Homo sapiens	collagen type IV alpha 1 chain(COL4A1)
COL4A2	ENSG00000134871	1284	Homo sapiens	collagen type IV alpha 2 chain(COL4A2)
COL6A3	ENSG00000163359	1293	Homo sapiens	collagen type VI alpha 3 chain(COL6A3)
BCAR1	ENSG00000050820	9564	Homo sapiens	BCAR1, Cas family scaffolding protein(BCAR1)
CYP17A1	ENSG00000148795	1586	Homo sapiens	cytochrome P450 family 17 subfamily A member 1(CYP17A1)
DDX5	ENSG00000108654	1655	Homo sapiens	DEAD-box helicase 5(DDX5)
DOK2	ENSG00000147443	9046	Homo sapiens	docking protein 2(DOK2)
DST	ENSG00000151914	667	Homo sapiens	dystonin(DST)
EDN1	ENSG00000078401	1906	Homo sapiens	endothelin 1(EDN1)
EDNRA	ENSG00000151617	1909	Homo sapiens	endothelin receptor type A(EDNRA)
DMTN	ENSG00000158856	2039	Homo sapiens	dematin actin binding protein(DMTN)
FGD6	ENSG00000180263	55785	Homo sapiens	FYVE, RhoGEF and PH domain containing 6(FGD6)
F5	ENSG00000198734	2153	Homo sapiens	coagulation factor V(F5)
FES	ENSG00000182511	2242	Homo sapiens	FES proto-oncogene, tyrosine kinase(FES)
FGF5	ENSG00000138675	2250	Homo sapiens	fibroblast growth factor 5(FGF5)
FHL3	ENSG00000183386	2275	Homo sapiens	four and a half LIM domains 3(FHL3)
SH3PXD2A	ENSG00000107957	9644	Homo sapiens	SH3 and PX domains 2A(SH3PXD2A)
FLT1	ENSG00000102755	2321	Homo sapiens	fms related tyrosine kinase 1(FLT1)
FN1	ENSG00000115414	2335	Homo sapiens	fibronectin 1(FN1)
KAT2A	ENSG00000108773	2648	Homo sapiens	lysine acetyltransferase 2A(KAT2A)
GIP	ENSG00000159224	2695	Homo sapiens	gastric inhibitory polypeptide(GIP)
GNPAT	ENSG00000116906	8443	Homo sapiens	glyceronephosphate O-acyltransferase(GNPAT)
HCRT	ENSG00000161610	3060	Homo sapiens	hypocretin neuropeptide precursor(HCRT)
HDGFL1	ENSG00000112273	154150	Homo sapiens	hepatoma derived growth factor-like 1(HDGFL1)
HOXC4	ENSG00000198353	3221	Homo sapiens	homeobox C4(HOXC4)
HP	ENSG00000257017	3240	Homo sapiens	haptoglobin(HP)
IL5	ENSG00000113525	3567	Homo sapiens	interleukin 5(IL5)
IL6R	ENSG00000160712	3570	Homo sapiens	interleukin 6 receptor(IL6R)
INPP5B	ENSG00000204084	3633	Homo sapiens	inositol polyphosphate-5-phosphatase B(INPP5B)
IRS1	ENSG00000169047	3667	Homo sapiens	insulin receptor substrate 1(IRS1)
EIF6(ITGB4BP)	ENSG00000242372	3692	Homo sapiens	eukaryotic translation initiation factor 6(EIF6)
ITGB5	ENSG00000082781	3693	Homo sapiens	integrin subunit beta 5(ITGB5)
KCNK5	ENSG00000164626	8645	Homo sapiens	potassium two pore domain channel subfamily K member 5(KCNK5)
KLF4	ENSG00000136826	9314	Homo sapiens	Kruppel like factor 4(KLF4)
LDLR	ENSG00000130164	3949	Homo sapiens	low density lipoprotein receptor(LDLR)
LIPA	ENSG00000107798	3988	Homo sapiens	lipase A, lysosomal acid type(LIPA)
SH2B3	ENSG00000111252	10019	Homo sapiens	SH2B adaptor protein 3(SH2B3)
LOX	ENSG00000113083	4015	Homo sapiens	lysyl oxidase(LOX)
LPL	ENSG00000175445	4023	Homo sapiens	lipoprotein lipase(LPL)
LRP1	ENSG00000123384	4035	Homo sapiens	LDL receptor related protein 1(LRP1)
MAD1L1	ENSG00000002822	8379	Homo sapiens	MAD1 mitotic arrest deficient like 1(MAD1L1)
SMAD3	ENSG00000166949	4088	Homo sapiens	SMAD family member 3(SMAD3)
MC4R	ENSG00000166603	4160	Homo sapiens	melanocortin 4 receptor(MC4R)
MCF2L	ENSG00000126217	23263	Homo sapiens	MCF.2 cell line derived transforming sequence like(MCF2L)
FOXC1	ENSG00000054598	2296	Homo sapiens	forkhead box C1(FOXC1)
MFGE8	ENSG00000140545	4240	Homo sapiens	milk fat globule-EGF factor 8 protein(MFGE8)
MMP9	ENSG00000100985	4318	Homo sapiens	matrix metallopeptidase 9(MMP9)
MRAS	ENSG00000158186	22808	Homo sapiens	muscle RAS oncogene homolog(MRAS)
MRVl1	ENSG00000072952	10335	Homo sapiens	murine retrovirus integration site 1 homolog(MRVI1)
MAP4	ENSG00000047849	4134	Homo sapiens	microtubule associated protein 4(MAP4)
MYL4	ENSG00000198336	4635	Homo sapiens	myosin light chain 4(MYL4)
NAT2	ENSG00000156006	10	Homo sapiens	N-acetyltransferase 2(NAT2)
NCK1	ENSG00000158092	4690	Homo sapiens	NCK adaptor protein 1(NCK1)
NGF	ENSG00000134259	4803	Homo sapiens	nerve growth factor(NGF)
NOS3	ENSG00000164867	4846	Homo sapiens	nitric oxide synthase 3(NOS3)
OAZ2	ENSG00000180304	4947	Homo sapiens	ornithine decarboxylase antizyme 2(OAZ2)
FURIN	ENSG00000140564	5045	Homo sapiens	furin, paired basic amino acid cleaving enzyme(FURIN)
PECAM1	ENSG00000261371	5175	Homo sapiens	platelet and endothelial cell adhesion molecule 1(PECAM1)
PEMT	ENSG00000133027	10400	Homo sapiens	phosphatidylethanolamine N-methyltransferase(PEMT)
PRKCE	ENSG00000171132	5581	Homo sapiens	protein kinase C epsilon(PRKCE)
PLCG1	ENSG00000124181	5335	Homo sapiens	phospholipase C gamma 1(PLCG1)
PLG	ENSG00000122194	5340	Homo sapiens	plasminogen(PLG)
PLTP	ENSG00000100979	5360	Homo sapiens	phospholipid transfer protein(PLTP)
POLA2	ENSG00000014138; ENSG00000285816	23649	Homo sapiens	DNA polymerase alpha 2, accessory subunit(POLA2)
PRIM2	ENSG00000146143	5558	Homo sapiens	primase (DNA) subunit 2(PRIM2)
PROCR	ENSG00000101000	10544	Homo sapiens	protein C receptor(PROCR)
PSMA3	ENSG00000100567	5684	Homo sapiens	proteasome subunit alpha 3(PSMA3)
PVRL2	ENSG00000130202	5819	Homo sapiens	nectin cell adhesion molecule 2(NECTIN2)
RAB23	ENSG00000112210	51715	Homo sapiens	RAB23, member RAS oncogene family(RAB23)
RAC1	ENSG00000136238	5879	Homo sapiens	ras-related C3 botulinum toxin substrate 1 (rho family, small GTP binding protein Rac1)(RAC1)
RAD50	ENSG00000113522	10111	Homo sapiens	RAD50 double strand break repair protein(RAD50)
RASD1	ENSG00000108551	51655	Homo sapiens	ras related dexamethasone induced 1(RASD1)
RELA	ENSG00000173039	5970	Homo sapiens	RELA proto-oncogene, NF-kB subunit(RELA)
REST	ENSG00000084093	5978	Homo sapiens	RE1 silencing transcription factor(REST)
ATXN2	ENSG00000204842	6311	Homo sapiens	ataxin 2(ATXN2)
CXCL12	ENSG00000107562	6387	Homo sapiens	C-X-C motif chemokine ligand 12(CXCL12)
SELP	ENSG00000174175	6403	Homo sapiens	selectin P(SELP)
SEMA5A	ENSG00000112902	9037	Homo sapiens	semaphorin 5A(SEMA5A)
SFTPC	ENSG00000168484	6440	Homo sapiens	surfactant protein C(SFTPC)
SIPA1	ENSG00000213445	6494	Homo sapiens	signal-induced proliferation-associated 1(SIPA1)
SKI	ENSG00000157933	6497	Homo sapiens	SKI proto-oncogene(SKI)
SLC22A3	ENSG00000146477	6581	Homo sapiens	solute carrier family 22 member 3(SLC22A3)
SMARCA4	ENSG00000127616	6597	Homo sapiens	SWI/SNF related, matrix associated, actin dependent regulator of chromatin, subfamily a, member 4(SMARCA4)
SORT1	ENSG00000134243	6272	Homo sapiens	sortilin 1(SORT1)
SCARB1	ENSG00000073060	949	Homo sapiens	scavenger receptor class B member 1(SCARB1)
STAG1	ENSG00000118007	10274	Homo sapiens	stromal antigen 1(STAG1)
STAT6	ENSG00000166888	6778	Homo sapiens	signal transducer and activator of transcription 6(STAT6)
SURF6	ENSG00000148296	6838	Homo sapiens	surfeit 6(SURF6)
SWAP70	ENSG00000133789	23075	Homo sapiens	SWAP switching B-cell complex 70kDa subunit(SWAP70)
TBXAS1	ENSG00000059377	6916	Homo sapiens	thromboxane A synthase 1(TBXAS1)
HNF1A	ENSG00000135100	6927	Homo sapiens	HNF1 homeobox A(HNF1A)
TCF21	ENSG00000118526	6943	Homo sapiens	transcription factor 21(TCF21)
TEX2	ENSG00000136478	55852	Homo sapiens	testis expressed 2(TEX2)
TFPI	ENSG00000003436	7035	Homo sapiens	tissue factor pathway inhibitor(TFPI)
TGFB1	ENSG00000105329	7040	Homo sapiens	transforming growth factor beta 1(TGFB1)
TIMM17A	ENSG00000134375	10440	Homo sapiens	translocase of inner mitochondrial membrane 17 homolog A (yeast)(TIMM17A)
TNS1	ENSG00000079308	7145	Homo sapiens	tensin 1(TNS1)
TOP1	ENSG00000198900	7150	Homo sapiens	topoisomerase (DNA) I(TOP1)
CTR9	ENSG00000198730	9646	Homo sapiens	CTR9 homolog, Paf1/RNA polymerase II complex component(CTR9)
UMPS	ENSG00000114491	7372	Homo sapiens	uridine monophosphate synthetase(UMPS)
UNC5C	ENSG00000182168	8633	Homo sapiens	unc-5 netrin receptor C(UNC5C)
VAMP8	ENSG00000118640	8673	Homo sapiens	vesicle associated membrane protein 8(VAMP8)
VEGFA	ENSG00000112715	7422	Homo sapiens	vascular endothelial growth factor A(VEGFA)
YY1	ENSG00000100811	7528	Homo sapiens	YY1 transcription factor(YY1)
ZFPM2	ENSG00000169946	23414	Homo sapiens	zinc finger protein, FOG family member 2(ZFPM2)
CFDP1	ENSG00000153774	10428	Homo sapiens	craniofacial development protein 1(CFDP1)
ZEB2	ENSG00000169554	9839	Homo sapiens	zinc finger E-box binding homeobox 2(ZEB2)
MAP3K1	ENSG00000095015	4214	Homo sapiens	mitogen-activated protein kinase kinase kinase 1(MAP3K1)
SRR	ENSG00000167720	63826	Homo sapiens	serine racemase(SRR)
ABCG5	ENSG00000138075	64240	Homo sapiens	ATP binding cassette subfamily G member 5(ABCG5)
SHROOM3	ENSG00000138771	57619	Homo sapiens	shroom family member 3(SHROOM3)
CTTNBP2	ENSG00000077063	83992	Homo sapiens	cortactin binding protein 2(CTTNBP2)
SLC22A4	ENSG00000197208	6583	Homo sapiens	solute carrier family 22 member 4(SLC22A4)
ASIP	ENSG00000101440	434	Homo sapiens	agouti signaling protein(ASIP)
CCDC97	ENSG00000142039	90324	Homo sapiens	coiled-coil domain containing 97(CCDC97)
STBD1	ENSG00000118804	8987	Homo sapiens	starch binding domain 1(STBD1)
SEPT11	ENSG00000138758	55752	Homo sapiens	septin 11(SEPT11)
ACAA2	ENSG00000167315	10449	Homo sapiens	acetyl-CoA acyltransferase 2(ACAA2)
TSPAN14	ENSG00000108219	81619	Homo sapiens	tetraspanin 14(TSPAN14)
TOMM40	ENSG00000130204	10452	Homo sapiens	translocase of outer mitochondrial membrane 40(TOMM40)
VAMP5	ENSG00000168899	10791	Homo sapiens	vesicle associated membrane protein 5(VAMP5)
SLC5A3	ENSG00000198743	6526	Homo sapiens	solute carrier family 5 member 3(SLC5A3)
CELSR2	ENSG00000143126	1952	Homo sapiens	cadherin EGF LAG seven-pass G-type receptor 2(CELSR2)
NUDT5	ENSG00000165609	11164	Homo sapiens	nudix hydrolase 5(NUDT5)
HGFAC	ENSG00000109758	3083	Homo sapiens	HGF activator(HGFAC)
CALCRL	ENSG00000064989	10203	Homo sapiens	calcitonin receptor like receptor(CALCRL)
ABHD2	ENSG00000140526	11057	Homo sapiens	abhydrolase domain containing 2(ABHD2)
ATP8B2	ENSG00000143515	57198	Homo sapiens	ATPase phospholipid transporting 8B2(ATP8B2)
MAD2L1	ENSG00000164109	4085	Homo sapiens	MAD2 mitotic arrest deficient-like 1 (yeast)(MAD2L1)
HTRA1	ENSG00000166033	5654	Homo sapiens	HtrA serine peptidase 1(HTRA1)
GGCX	ENSG00000115486	2677	Homo sapiens	gamma-glutamyl carboxylase(GGCX)
HSD17B12	ENSG00000149084	51144	Homo sapiens	hydroxysteroid 17-beta dehydrogenase 12(HSD17B12)
DNAJC7	ENSG00000168259	7266	Homo sapiens	DnaJ heat shock protein family (Hsp40) member C7(DNAJC7)
TRIP4	ENSG00000103671	9325	Homo sapiens	thyroid hormone receptor interactor 4(TRIP4)
NCOA6	ENSG00000198646	23054	Homo sapiens	nuclear receptor coactivator 6(NCOA6)
NOA1	ENSG00000084092	84273	Homo sapiens	nitric oxide associated 1(NOA1)
GOSR2	ENSG00000108433	9570	Homo sapiens	golgi SNAP receptor complex member 2(GOSR2)
CCNL1	ENSG00000163660	57018	Homo sapiens	cyclin L1(CCNL1)
DHODH	ENSG00000102967	1723	Homo sapiens	dihydroorotate dehydrogenase (quinone)(DHODH)
TAS2R1	ENSG00000169777	50834	Homo sapiens	taste 2 receptor member 1(TAS2R1)
WDR12	ENSG00000138442	55759	Homo sapiens	WD repeat domain 12(WDR12)
ANGTPL4	ENSG00000167772	51129	Homo sapiens	angiopoietin like 4(ANGPTL4)
PMAIP1	ENSG00000141682	5366	Homo sapiens	phorbol-12-myristate-13-acetate-induced protein 1(PMAIP1)
FIGN	ENSG00000182263	55137	Homo sapiens	fidgetin, microtubule severing factor(FIGN)
GUCY1A1a	ENSG00000164116	2982	Homo sapiens	guanylate cyclase 1 soluble subunit alpha(GUCY1A3)
DHX38	ENSG00000140829	9785	Homo sapiens	DEAH-box helicase 38(DHX38)
SVEP1	ENSG00000165124	79987	Homo sapiens	sushi, von Willebrand factor type A, EGF and pentraxin domain containing 1(SVEP1)
XPO7	ENSG00000130227	23039	Homo sapiens	exportin 7(XPO7)
APOA5	ENSG00000110243	116519	Homo sapiens	apolipoprotein A5(APOA5)
ACYP1	ENSG00000119640	97	Homo sapiens	acylphosphatase 1(ACYP1)
CENPW	ENSG00000203760	387103	Homo sapiens	centromere protein W(CENPW)
BLZF1	ENSG00000117475	8548	Homo sapiens	basic leucine zipper nuclear factor 1(BLZF1)
NDUFA12	ENSG00000184752	55967	Homo sapiens	NADH:ubiquinone oxidoreductase subunit A12(NDUFA12)
COPRS	ENSG00000172301	55352	Homo sapiens	coordinator of PRMT5 and differentiation stimulator(COPRS)
CHTOP	ENSG00000160679	26097	Homo sapiens	chromatin target of PRMT1(CHTOP)
UBA5	ENSG00000081307	79876	Homo sapiens	ubiquitin like modifier activating enzyme 5(UBA5)
KDELR2	ENSG00000136240	11014	Homo sapiens	KDEL endoplasmic reticulum protein retention receptor 2(KDELR2)
UTP11	ENSG00000183520	51118	Homo sapiens	UTP11, small subunit processome component homolog (S. cerevisiae)(UTP11)
FAM220A	ENSG00000178397	84792	Homo sapiens	family with sequence similarity 220 member A(FAM220A)
ABCG8	ENSG00000143921	64241	Homo sapiens	ATP binding cassette subfamily G member 8(ABCG8)
RER1	ENSG00000157916	11079	Homo sapiens	retention in endoplasmic reticulum sorting receptor 1(RER1)
CAMSAP2	ENSG00000118200	23271	Homo sapiens	calmodulin regulated spectrin associated protein family member 2(CAMSAP2)
PPAP2B	ENSG00000162407	8613	Homo sapiens	phospholipid phosphatase 3(PLPP3)
DDX59	ENSG00000118197	83479	Homo sapiens	DEAD-box helicase 59(DDX59)
CEP70	ENSG00000114107	80321	Homo sapiens	centrosomal protein 70(CEP70)
SERPINA2	ENSG00000258597	390502	Homo sapiens	serpin family A member 2 (gene/pseudogene)(SERPINA2)
MRPL14	ENSG00000180992	64928	Homo sapiens	mitochondrial ribosomal protein L14(MRPL14)
TMED10	ENSG00000170348	10972	Homo sapiens	transmembrane p24 trafficking protein 10(TMED10)
DAB2IP	ENSG00000136848	153090	Homo sapiens	DAB2 interacting protein(DAB2IP)
IYD	ENSG00000009765	389434	Homo sapiens	iodotyrosine deiodinase(IYD)
ICA1L	ENSG00000163596	130026	Homo sapiens	islet cell autoantigen 1 like(ICA1L)
FAM213A	ENSG00000122378	84293	Homo sapiens	family with sequence similarity 213 member A(FAM213A)
PRDM16	ENSG00000142611	63976	Homo sapiens	PR/SET domain 16(PRDM16)
ARHGAP26	ENSG00000145819	23092	Homo sapiens	Rho GTPase activating protein 26(ARHGAP26)
ARHGAP42	ENSG00000165895	143872	Homo sapiens	Rho GTPase activating protein 42(ARHGAP42)
OPTN	ENSG00000123240	10133	Homo sapiens	optineurin(OPTN)
C12orf43	ENSG00000162819	148362	Homo sapiens	BRO1 domain and CAAX motif containing(BROX)
RGS12	ENSG00000159788	6002	Homo sapiens	regulator of G-protein signaling 12(RGS12)
PDGFD	ENSG00000170962	80310	Homo sapiens	platelet derived growth factor D(PDGFD)
TMEM106B	ENSG00000106460	54664	Homo sapiens	transmembrane protein 106B(TMEM106B)
NKIRAS2	ENSG00000168256	28511	Homo sapiens	NFKB inhibitor interacting Ras like 2(NKIRAS2)
RBPMS2	ENSG00000166831	348093	Homo sapiens	RNA binding protein with multiple splicing 2(RBPMS2)
FNDC3B	ENSG00000075420	64778	Homo sapiens	fibronectin type III domain containing 3B(FNDC3B)
COTL1	ENSG00000103187	23406	Homo sapiens	coactosin like F-actin binding protein 1(COTL1)
CENPN	ENSG00000166451	55839	Homo sapiens	centromere protein N(CENPN)
PALLD	ENSG00000129116	23022	Homo sapiens	palladin, cytoskeletal associated protein(PALLD)
ZC2HC1C	ENSG00000119703	79696	Homo sapiens	zinc finger C2HC-type containing 1C(ZC2HC1C)
C1orf58	ENSG00000157895	64897	Homo sapiens	chromosome 12 open reading frame 43(C12orf43)
TDRKH(RP11-98D18.9)	ENSG00000182134	11022	Homo sapiens	tudor and KH domain containing(TDRKH)
FAM117B	ENSG00000138439	150864	Homo sapiens	family with sequence similarity 117 member B(FAM117B)
GPR22	ENSG00000172209	2845	Homo sapiens	G protein-coupled receptor 22(GPR22)
CAPN9	ENSG00000135773	10753	Homo sapiens	calpain 9(CAPN9)
FCHO1	ENSG00000130475	23149	Homo sapiens	FCH domain only 1(FCHO1)
NPHP3	ENSG00000113971	27031	Homo sapiens	nephrocystin 3(NPHP3)
ASZ1	ENSG00000154438	136991	Homo sapiens	ankyrin repeat, SAM and basic leucine zipper domain containing 1(ASZ1)
PI16	ENSG00000164530	221476	Homo sapiens	peptidase inhibitor 16(PI16)
UBAP2L	ENSG00000143569	9898	Homo sapiens	ubiquitin associated protein 2 like(UBAP2L)
ABCA12	ENSG00000144452	26154	Homo sapiens	ATP binding cassette subfamily A member 12(ABCA12)
CCDC181	ENSG00000117477	57821	Homo sapiens	coiled-coil domain containing 181(CCDC181)
SF3A3	ENSG00000183431	10946	Homo sapiens	splicing factor 3a subunit 3(SF3A3)
KLHDC10	ENSG00000128607	23008	Homo sapiens	kelch domain containing 10(KLHDC10)
MORN1	ENSG00000116151	79906	Homo sapiens	MORN repeat containing 1(MORN1)
NT5C2	ENSG00000076685	22978	Homo sapiens	5'-nucleotidase, cytosolic II(NT5C2)
SHISA4	ENSG00000198892	149345	Homo sapiens	shisa family member 4(SHISA4)
PRDM8	ENSG00000152784	56978	Homo sapiens	PR/SET domain 8(PRDM8)
MSL2	ENSG00000174579	55167	Homo sapiens	male-specific lethal 2 homolog (Drosophila)(MSL2)
KLHDC8B	ENSG00000185909	200942	Homo sapiens	kelch domain containing 8B(KLHDC8B)
TMEM247	ENSG00000284701	388946	Homo sapiens	transmembrane protein 247(TMEM247)
SPINK8	ENSG00000229453	646424	Homo sapiens	serine peptidase inhibitor, Kazal type 8 (putative)(SPINK8)
HDAC9	ENSG00000048052	9734	Homo sapiens	histone deacetylase 9(HDAC9)
GHDC	ENSG00000167925	84514	Homo sapiens	GH3 domain containing(GHDC)
DHX58	ENSG00000108771	79132	Homo sapiens	DExH-box helicase 58(DHX58)
ABO	ENSG00000175164	28	Homo sapiens	ABO blood group (transferase A, alpha 1-3-N-acetylgalactosaminyltransferase; transferase B, alpha 1-3-galactosyltransferase)(ABO)
LMOD1	ENSG00000163431	25802	Homo sapiens	leiomodin 1(LMOD1)
TRIM6	ENSG00000121236	117854	Homo sapiens	tripartite motif containing 6(TRIM6)
CNNM2	ENSG00000148842	54805	Homo sapiens	cyclin and CBS domain divalent metal cation transport mediator 2(CNNM2)
CDC123	ENSG00000151465	8872	Homo sapiens	cell division cycle 123(CDC123)
CUL4A	ENSG00000139842	8451	Homo sapiens	cullin 4A(CUL4A)
TIPARP	ENSG00000163659	25976	Homo sapiens	TCDD inducible poly(ADP-ribose) polymerase(TIPARP)
PCSK9	ENSG00000169174	255738	Homo sapiens	proprotein convertase subtilisin/kexin type 9(PCSK9)
PDS5B	ENSG00000083642	23047	Homo sapiens	PDS5 cohesin associated factor B(PDS5B)
PLEKHA1	ENSG00000107679	59338	Homo sapiens	pleckstrin homology domain containing A1(PLEKHA1)
ACAD11	ENSG00000240303	84129	Homo sapiens	acyl-CoA dehydrogenase family member 11(ACAD11)
TCTA	ENSG00000145022	6988	Homo sapiens	T-cell leukemia translocation altered(TCTA)
SMG6	ENSG00000070366	23293	Homo sapiens	SMG6, nonsense mediated mRNA decay factor(SMG6)
BLMH	ENSG00000108578	642	Homo sapiens	bleomycin hydrolase(BLMH)
PCNX3	ENSG00000197136	399909	Homo sapiens	pecanex homolog 3 (Drosophila)(PCNX3)
PHYHIP	ENSG00000168490	9796	Homo sapiens	phytanoyl-CoA 2-hydroxylase interacting protein(PHYHIP)
SNRPD2	ENSG00000125743	6633	Homo sapiens	small nuclear ribonucleoprotein D2 polypeptide(SNRPD2)
ATIC	ENSG00000138363	471	Homo sapiens	5-aminoimidazole-4-carboxamide ribonucleotide formyltransferase/IMP cyclohydrolase(ATIC)
ADAMTS7	ENSG00000136378	11173	Homo sapiens	ADAM metallopeptidase with thrombospondin type 1 motif 7(ADAMTS7)
STN1	ENSG00000107960	79991	Homo sapiens	STN1, CST complex subunit(STN1)
AIDA	ENSG00000186063	64853	Homo sapiens	axin interactor, dorsalization associated(AIDA)
SLC19A2	ENSG00000117479	10560	Homo sapiens	solute carrier family 19 member 2(SLC19A2)
MRPS6	ENSG00000243927	64968	Homo sapiens	mitochondrial ribosomal protein S6(MRPS6)
NME7	ENSG00000143156	29922	Homo sapiens	NME/NM23 family member 7(NME7)
BCAS3	ENSG00000141376	54828	Homo sapiens	BCAS3, microtubule associated cell migration factor(BCAS3)
TRIB1	ENSG00000173334	10221	Homo sapiens	tribbles pseudokinase 1(TRIB1)
FAM46A	ENSG00000112773	55603	Homo sapiens	family with sequence similarity 46 member A(FAM46A)
PLEKHG1	ENSG00000120278	57480	Homo sapiens	pleckstrin homology and RhoGEF domain containing G1(PLEKHG1)
HHIPL1	ENSG00000182218	84439	Homo sapiens	HHIP like 1(HHIPL1)
SERTAD4	ENSG00000082497	56256	Homo sapiens	SERTA domain containing 4(SERTAD4)
MANEAL	ENSG00000185090	149175	Homo sapiens	mannosidase endo-alpha like(MANEAL)
DIEXF	ENSG00000117597	27042	Homo sapiens	digestive organ expansion factor homolog (zebrafish)(DIEXF)
NAV1	ENSG00000134369	89796	Homo sapiens	neuron navigator 1(NAV1)
CCDC92	ENSG00000119242	80212	Homo sapiens	coiled-coil domain containing 92(CCDC92)
CCM2	ENSG00000136280	83605	Homo sapiens	CCM2 scaffolding protein(CCM2)
TOM1L2	ENSG00000175662	146691	Homo sapiens	target of myb1 like 2 membrane trafficking protein(TOM1L2)
CORO6	ENSG00000167549	84940	Homo sapiens	coronin 6(CORO6)
GIT1	ENSG00000108262	28964	Homo sapiens	GIT ArfGAP 1(GIT1)
EIF2B2e	ENSG00000119718	8892	Homo sapiens	eukaryotic translation initiation factor 2B subunit beta(EIF2B2)
NEK9	ENSG00000119638	91754	Homo sapiens	NIMA related kinase 9(NEK9)
PHACTR1	ENSG00000112137	221692	Homo sapiens	phosphatase and actin regulator 1(PHACTR1)
MIER3	ENSG00000155545	166968	Homo sapiens	MIER family member 3(MIER3)
UHRF1BP1	ENSG00000065060	54887	Homo sapiens	UHRF1 binding protein 1(UHRF1BP1)
ANKS1A	ENSG00000064999	23294	Homo sapiens	ankyrin repeat and sterile alpha motif domain containing 1A(ANKS1A)
TMEM63B	ENSG00000137216	55362	Homo sapiens	transmembrane protein 63B(TMEM63B)
IPO9	ENSG00000198700	55705	Homo sapiens	importin 9(IPO9)
HHAT	ENSG00000054392	55733	Homo sapiens	hedgehog acyltransferase(HHAT)
GIGYF2	ENSG00000204120	26058	Homo sapiens	GRB10 interacting GYF protein 2(GIGYF2)
GBGT1	ENSG00000148288	26301	Homo sapiens	globoside alpha-1,3-N-acetylgalactosaminyltransferase 1(GBGT1)
PCIF1	ENSG00000100982	63935	Homo sapiens	PDX1 C-terminal inhibiting factor 1(PCIF1)
OASL	ENSG00000135114	8638	Homo sapiens	2'-5'-oligoadenylate synthetase like(OASL)
DAGLB	ENSG00000164535	221955	Homo sapiens	diacylglycerol lipase beta(DAGLB)
FGD5	ENSG00000154783	152273	Homo sapiens	FYVE, RhoGEF and PH domain containing 5(FGD5)
ZC3HC1	ENSG00000091732	51530	Homo sapiens	zinc finger C3HC-type containing 1(ZC3HC1)
B9D2	ENSG00000123810	80776	Homo sapiens	B9 protein domain 2(B9D2)
HNRNPUL1	ENSG00000105323	11100	Homo sapiens	heterogeneous nuclear ribonucleoprotein U like 1(HNRNPUL1)
PCID2	ENSG00000126226	55795	Homo sapiens	PCI domain containing 2(PCID2)
COLGALT1	ENSG00000130309	79709	Homo sapiens	collagen beta(1-O)galactosyltransferase 1(COLGALT1)
PLCG2	ENSG00000197943	5336	Homo sapiens	phospholipase C gamma 2(PLCG2)
PPP2R3A	ENSG00000073711	5523	Homo sapiens	protein phosphatase 2 regulatory subunit B''alpha(PPP2R3A)
DNAJC13	ENSG00000138246	23317	Homo sapiens	DnaJ heat shock protein family (Hsp40) member C13(DNAJC13)
ALS2CL	ENSG00000178038	259173	Homo sapiens	ALS2 C-terminal like(ALS2CL)
RTP3	ENSG00000163825	83597	Homo sapiens	receptor transporter protein 3(RTP3)
SSH2	ENSG00000141298	85464	Homo sapiens	slingshot protein phosphatase 2(SSH2)
APOB	ENSG00000084674	338	Homo sapiens	apolipoprotein B(APOB)
ARID4A	ENSG00000032219	5926	Homo sapiens	AT-rich interaction domain 4A(ARID4A)
RPS6KL1	ENSG00000198208	83694	Homo sapiens	ribosomal protein S6 kinase like 1(RPS6KL1)
KIAA1462	ENSG00000165757	57608	Homo sapiens	KIAA1462(KIAA1462)
CARF	ENSG00000138380	79800	Homo sapiens	calcium responsive transcription factor(CARF)
PDE5A	ENSG00000138735	8654	Homo sapiens	phosphodiesterase 5A(PDE5A)
PARP12	ENSG00000059378	64761	Homo sapiens	poly(ADP-ribose) polymerase family member 12(PARP12)
KCNE2	ENSG00000159197	9992	Homo sapiens	potassium voltage-gated channel subfamily E regulatory subunit 2(KCNE2)
MYO1G	ENSG00000136286	64005	Homo sapiens	myosin IG(MYO1G)
OR52N1	ENSG00000181001	79473	Homo sapiens	olfactory receptor family 52 subfamily N member 1(OR52N1)
OR52B6	ENSG00000187747	340980	Homo sapiens	olfactory receptor family 52 subfamily B member 6(OR52B6)
ANKRD13B	ENSG00000198720	124930	Homo sapiens	ankyrin repeat domain 13B(ANKRD13B)
RAB11FIP4	ENSG00000131242	84440	Homo sapiens	RAB11 family interacting protein 4(RAB11FIP4)
UBE2Z	ENSG00000159202	65264	Homo sapiens	ubiquitin conjugating enzyme E2 Z(UBE2Z)
NBEAL1	ENSG00000144426	65065	Homo sapiens	neurobeachin like 1(NBEAL1)
PLCH2	ENSG00000149527	9651	Homo sapiens	phospholipase C eta 2(PLCH2)
RAB5	ENSG00000144566	5868	Homo sapiens	RAB5A, member RAS oncogene family(RAB5A)
RPL17	ENSG00000265681	6139	Homo sapiens	ribosomal protein L17(RPL17)
EFCAB5	ENSG00000176927	374786	Homo sapiens	EF-hand calcium binding domain 5(EFCAB5)
RASGEF1B	ENSG00000138670	153020	Homo sapiens	RasGEF domain family member 1B(RASGEF1B)
BEND6	ENSG00000151917	221336	Homo sapiens	BEN domain containing 6(BEND6)
ZHX3	ENSG00000174306	23051	Homo sapiens	zinc fingers and homeoboxes 3(ZHX3)
ZNF335	ENSG00000198026	63925	Homo sapiens	zinc finger protein 335(ZNF335)
THSD7A	ENSG00000005108	221981	Homo sapiens	thrombospondin type 1 domain containing 7A(THSD7A)
KSR2	ENSG00000171435	283455	Homo sapiens	kinase suppressor of ras 2(KSR2)
TRIM22	ENSG00000132274	10346	Homo sapiens	tripartite motif containing 22(TRIM22)
MIA3	ENSG00000154305	375056	Homo sapiens	MIA family member 3, ER export factor(MIA3)
KCNH4	ENSG00000089558	23415	Homo sapiens	potassium voltage-gated channel subfamily H member 4(KCNH4)
KIF14	ENSG00000118193	9928	Homo sapiens	kinesin family member 14(KIF14)
N4BP2L2	ENSG00000244754	10443	Homo sapiens	NEDD4 binding protein 2 like 2(N4BP2L2)
GIPR	ENSG00000010310	2696	Homo sapiens	gastric inhibitory polypeptide receptor(GIPR)
FAM47E	ENSG00000189157	100129583	Homo sapiens	family with sequence similarity 47 member E(FAM47E)
MSANTD1	ENSG00000188981	345222	Homo sapiens	Myb/SANT DNA binding domain containing 1(MSANTD1)
NEURL2	ENSG00000124257	140825	Homo sapiens	neuralized E3 ubiquitin protein ligase 2(NEURL2)
AMT	ENSG00000145020	275	Homo sapiens	aminomethyltransferase(AMT)
RUFY4	ENSG00000188282	285180	Homo sapiens	RUN and FYVE domain containing 4(RUFY4)
Ral1	ENSG00000206150	440163	Homo sapiens	ribonuclease A family member 13 (inactive)(RNASE13)
ARHGEF26	ENSG00000114790	26084	Homo sapiens	Rho guanine nucleotide exchange factor 26(ARHGEF26)
ZNF827	ENSG00000151612	152485	Homo sapiens	zinc finger protein 827(ZNF827)
PEX10	ENSG00000157911	5192	Homo sapiens	peroxisomal biogenesis factor 10(PEX10)
ZNF507	ENSG00000168813	22847	Homo sapiens	zinc finger protein 507(ZNF507)
KCNJ13	ENSG00000115474	3769	Homo sapiens	potassium voltage-gated channel subfamily J member 13(KCNJ13)
ZNF831	ENSG00000124203	128611	Homo sapiens	zinc finger protein 831(ZNF831)
SERPINA1	ENSG00000197249	5265	Homo sapiens	serpin family A member 1(SERPINA1)
C1S	ENSG00000182326	716	Homo sapiens	complement C1s(C1S)
C4A	ENSG00000244731	720	Homo sapiens	complement C4A (Rodgers blood group)(C4A)
TRIM5	ENSG00000132256	85363	Homo sapiens	tripartite motif containing 5(TRIM5)
AQP10	ENSG00000143595	89872	Homo sapiens	aquaporin 10(AQP10)
CDKN2B-AS(ANRIL)	ENSG00000240498	100048912	Homo sapiens	CDKN2B antisense RNA 1(CDKN2B-AS1)
CETP	ENSG00000087237	1071	Homo sapiens	cholesteryl ester transfer protein(CETP)
DDX60L	ENSG00000181381	91351	Homo sapiens	DEAD-box helicase 60-like(DDX60L)
LINC00607	ENSG00000235770	646324	Homo sapiens	long intergenic non-protein coding RNA 607(LINC00607)
LOC102724849	ENSG00000225166	102724849	Homo sapiens	uncharacterized LOC102724849(LOC102724849)
LOC400684	ENSG00000267213	400684	Homo sapiens	uncharacterized LOC400684(LOC400684)
LOC646736	-	646736	Homo sapiens	uncharacterized LOC646736(LOC646736)
LPA	ENSG00000198670	4018	Homo sapiens	lipoprotein(a)(LPA)
LPAL2	ENSG00000213071	80350	Homo sapiens	lipoprotein(a) like 2, pseudogene(LPAL2)
MAP3K7CL	ENSG00000156265	56911	Homo sapiens	MAP3K7 C-terminal like(MAP3K7CL)
MIR5702	ENSG00000263363	100847053	Homo sapiens	microRNA 5702(MIR5702)
RP11-326A19.4	-	102724566	Homo sapiens	coronary artery disease region linked MFGE8 regulatory lncRNA(CARMAL)
TARID(EYA4−AS1)	ENSG00000227954	100507308	Homo sapiens	TCF21 antisense RNA inducing promoter demethylation(TARID)
TEX41	ENSG00000226674	401014	Homo sapiens	testis expressed 41 (non-protein coding)(TEX41)
ZNF589	ENSG00000164048	51385	Homo sapiens	zinc finger protein 589(ZNF589)
