# Supplementary material for: Histone methyltransferase KMT2D contributes to the protection of myocardial ischemic injury
Source: Front Cell Dev Biol. 2022 Jul 22;10:946484. doi: 10.3389/fcell.2022.946484 (PMC9354747; doi:10.3389/fcell.2022.946484)
Supplement: Supplementary file 1 [file DataSheet1.ZIP › Supplementary Materials/Table S6.xlsx]

## Sheet: Conversions - Homo(GWAS) to Mus
		Organisms-Conversions
Homo(GWAS)-Gene ID	Official Full Name	NCBI Mus-Gene ID
135	adenosine A2a receptor(ADORA2A)	11540
183	angiotensinogen(AGT)	11606
4143	methionine adenosyltransferase 1A(MAT1A)	11720
335	apolipoprotein A1(APOA1)	11806
337	apolipoprotein A4(APOA4)	11808
341	apolipoprotein C1(APOC1)	11812
345	apolipoprotein C3(APOC3)	11814
348	apolipoprotein E(APOE)	11816
51326	ADP ribosylation factor like GTPase 17A(ARL17A)	11841
387	ras homolog family member A(RHOA)	11848
406	aryl hydrocarbon receptor nuclear translocator like(ARNTL)	11865
481	ATPase Na+/K+ transporting subunit beta 1(ATP1B1)	11931
516	ATP synthase, H+ transporting, mitochondrial Fo complex subunit C1 (subunit 9)(ATP5G1)	11951
3184	heterogeneous nuclear ribonucleoprotein D(HNRNPD)	11991
571	BTB domain and CNC homolog 1(BACH1)	12013
55973	B-cell receptor associated protein 29(BCAP29)	12033
649	bone morphogenetic protein 1(BMP1)	12153
717	complement C2(C2)	12263
845	calsequestrin 2(CASQ2)	12373
871	serpin family H member 1(SERPINH1)	12406
993	cell division cycle 25A(CDC25A)	12530
1012	cadherin 13(CDH13)	12554
1026	cyclin dependent kinase inhibitor 1A(CDKN1A)	12575
1080	cystic fibrosis transmembrane conductance regulator(CFTR)	12638
3579	C-X-C motif chemokine receptor 2(CXCR2)	12765
1282	collagen type IV alpha 1 chain(COL4A1)	12826
1284	collagen type IV alpha 2 chain(COL4A2)	12827
1293	collagen type VI alpha 3 chain(COL6A3)	12835
9564	BCAR1, Cas family scaffolding protein(BCAR1)	12927
1586	cytochrome P450 family 17 subfamily A member 1(CYP17A1)	13074
1655	DEAD-box helicase 5(DDX5)	13207
9046	docking protein 2(DOK2)	13449
667	dystonin(DST)	13518
1906	endothelin 1(EDN1)	13614
1909	endothelin receptor type A(EDNRA)	13617
2039	dematin actin binding protein(DMTN)	13829
55785	FYVE, RhoGEF and PH domain containing 6(FGD6)	13998
2153	coagulation factor V(F5)	14067
2242	FES proto-oncogene, tyrosine kinase(FES)	14159
2250	fibroblast growth factor 5(FGF5)	14176
2275	four and a half LIM domains 3(FHL3)	14201
9644	SH3 and PX domains 2A(SH3PXD2A)	14218
2321	fms related tyrosine kinase 1(FLT1)	14254
2335	fibronectin 1(FN1)	14268
2648	lysine acetyltransferase 2A(KAT2A)	14534
2695	gastric inhibitory polypeptide(GIP)	14607
8443	glyceronephosphate O-acyltransferase(GNPAT)	14712
3060	hypocretin neuropeptide precursor(HCRT)	15171
154150	hepatoma derived growth factor-like 1(HDGFL1)	15192
3221	homeobox C4(HOXC4)	15423
3240	haptoglobin(HP)	15439
3567	interleukin 5(IL5)	16191
3570	interleukin 6 receptor(IL6R)	16194
3633	inositol polyphosphate-5-phosphatase B(INPP5B)	16330
3667	insulin receptor substrate 1(IRS1)	16367
3692	eukaryotic translation initiation factor 6(EIF6)	16418
3693	integrin subunit beta 5(ITGB5)	16419
8645	potassium two pore domain channel subfamily K member 5(KCNK5)	16529
9314	Kruppel like factor 4(KLF4)	16600
3949	low density lipoprotein receptor(LDLR)	16835
3988	lipase A, lysosomal acid type(LIPA)	16889
10019	SH2B adaptor protein 3(SH2B3)	16923
4015	lysyl oxidase(LOX)	16948
4023	lipoprotein lipase(LPL)	16956
4035	LDL receptor related protein 1(LRP1)	16971
8379	MAD1 mitotic arrest deficient like 1(MAD1L1)	17120
4088	SMAD family member 3(SMAD3)	17127
4160	melanocortin 4 receptor(MC4R)	17202
23263	MCF.2 cell line derived transforming sequence like(MCF2L)	17207
2296	forkhead box C1(FOXC1)	17300
4240	milk fat globule-EGF factor 8 protein(MFGE8)	17304
4318	matrix metallopeptidase 9(MMP9)	17395
22808	muscle RAS oncogene homolog(MRAS)	17532
10335	murine retrovirus integration site 1 homolog(MRVI1)	17540
4134	microtubule associated protein 4(MAP4)	17758
4635	myosin light chain 4(MYL4)	17896
10	N-acetyltransferase 2(NAT2)	17960
4690	NCK adaptor protein 1(NCK1)	17973
4803	nerve growth factor(NGF)	18049
4846	nitric oxide synthase 3(NOS3)	18127
4947	ornithine decarboxylase antizyme 2(OAZ2)	18247
5045	furin, paired basic amino acid cleaving enzyme(FURIN)	18550
5175	platelet and endothelial cell adhesion molecule 1(PECAM1)	18613
10400	phosphatidylethanolamine N-methyltransferase(PEMT)	18618
5581	protein kinase C epsilon(PRKCE)	18754
5335	phospholipase C gamma 1(PLCG1)	18803
5340	plasminogen(PLG)	18815
5360	phospholipid transfer protein(PLTP)	18830
23649	DNA polymerase alpha 2, accessory subunit(POLA2)	18969
5558	primase (DNA) subunit 2(PRIM2)	19076
10544	protein C receptor(PROCR)	19124
5684	proteasome subunit alpha 3(PSMA3)	19167
5819	nectin cell adhesion molecule 2(NECTIN2)	19294
51715	RAB23, member RAS oncogene family(RAB23)	19335
5879	ras-related C3 botulinum toxin substrate 1 (rho family, small GTP binding protein Rac1)(RAC1)	19353
10111	RAD50 double strand break repair protein(RAD50)	19360
51655	ras related dexamethasone induced 1(RASD1)	19416
5970	RELA proto-oncogene, NF-kB subunit(RELA)	19697
5978	RE1 silencing transcription factor(REST)	19712
6311	ataxin 2(ATXN2)	20239
6387	C-X-C motif chemokine ligand 12(CXCL12)	20315
6403	selectin P(SELP)	20344
9037	semaphorin 5A(SEMA5A)	20356
6440	surfactant protein C(SFTPC)	20389
6494	signal-induced proliferation-associated 1(SIPA1)	20469
6497	SKI proto-oncogene(SKI)	20481
6581	solute carrier family 22 member 3(SLC22A3)	20519
6597	SWI/SNF related, matrix associated, actin dependent regulator of chromatin, subfamily a, member 4(SMARCA4)	20586
6272	sortilin 1(SORT1)	20661
949	scavenger receptor class B member 1(SCARB1)	20778
10274	stromal antigen 1(STAG1)	20842
6778	signal transducer and activator of transcription 6(STAT6)	20852
6838	surfeit 6(SURF6)	20935
23075	SWAP switching B-cell complex 70kDa subunit(SWAP70)	20947
6916	thromboxane A synthase 1(TBXAS1)	21391
6927	HNF1 homeobox A(HNF1A)	21405
6943	transcription factor 21(TCF21)	21412
55852	testis expressed 2(TEX2)	21763
7035	tissue factor pathway inhibitor(TFPI)	21788
7040	transforming growth factor beta 1(TGFB1)	21803
10440	translocase of inner mitochondrial membrane 17 homolog A (yeast)(TIMM17A)	21854
7145	tensin 1(TNS1)	21961
7150	topoisomerase (DNA) I(TOP1)	21969
9646	CTR9 homolog, Paf1/RNA polymerase II complex component(CTR9)	22083
7372	uridine monophosphate synthetase(UMPS)	22247
8633	unc-5 netrin receptor C(UNC5C)	22253
8673	vesicle associated membrane protein 8(VAMP8)	22320
7422	vascular endothelial growth factor A(VEGFA)	22339
7528	YY1 transcription factor(YY1)	22632
23414	zinc finger protein, FOG family member 2(ZFPM2)	22762
10428	craniofacial development protein 1(CFDP1)	23837
9839	zinc finger E-box binding homeobox 2(ZEB2)	24136
4214	mitogen-activated protein kinase kinase kinase 1(MAP3K1)	26401
63826	serine racemase(SRR)	27364
64240	ATP binding cassette subfamily G member 5(ABCG5)	27409
57619	shroom family member 3(SHROOM3)	27428
83992	cortactin binding protein 2(CTTNBP2)	30785
6583	solute carrier family 22 member 4(SLC22A4)	30805
434	agouti signaling protein(ASIP)	50518
90324	coiled-coil domain containing 97(CCDC97)	52132
8987	starch binding domain 1(STBD1)	52331
55752	septin 11(SEPT11)	52398
10449	acetyl-CoA acyltransferase 2(ACAA2)	52538
81619	tetraspanin 14(TSPAN14)	52588
10452	translocase of outer mitochondrial membrane 40(TOMM40)	53333
10791	vesicle associated membrane protein 5(VAMP5)	53620
6526	solute carrier family 5 member 3(SLC5A3)	53881
1952	cadherin EGF LAG seven-pass G-type receptor 2(CELSR2)	53883
11164	nudix hydrolase 5(NUDT5)	53893
3083	HGF activator(HGFAC)	54426
10203	calcitonin receptor like receptor(CALCRL)	54598
11057	abhydrolase domain containing 2(ABHD2)	54608
57198	ATPase phospholipid transporting 8B2(ATP8B2)	54667
4085	MAD2 mitotic arrest deficient-like 1 (yeast)(MAD2L1)	56150
5654	HtrA serine peptidase 1(HTRA1)	56213
2677	gamma-glutamyl carboxylase(GGCX)	56316
51144	hydroxysteroid 17-beta dehydrogenase 12(HSD17B12)	56348
7266	DnaJ heat shock protein family (Hsp40) member C7(DNAJC7)	56354
9325	thyroid hormone receptor interactor 4(TRIP4)	56404
23054	nuclear receptor coactivator 6(NCOA6)	56406
84273	nitric oxide associated 1(NOA1)	56412
9570	golgi SNAP receptor complex member 2(GOSR2)	56494
57018	cyclin L1(CCNL1)	56706
1723	dihydroorotate dehydrogenase (quinone)(DHODH)	56749
50834	taste 2 receptor member 1(TAS2R1)	57254
55759	WD repeat domain 12(WDR12)	57750
51129	angiopoietin like 4(ANGPTL4)	57875
5366	phorbol-12-myristate-13-acetate-induced protein 1(PMAIP1)	58801
55137	fidgetin, microtubule severing factor(FIGN)	60344
2982	guanylate cyclase 1 soluble subunit alpha(GUCY1A3)	60596
9785	DEAH-box helicase 38(DHX38)	64340
79987	sushi, von Willebrand factor type A, EGF and pentraxin domain containing 1(SVEP1)	64817
23039	exportin 7(XPO7)	65246
116519	apolipoprotein A5(APOA5)	66113
97	acylphosphatase 1(ACYP1)	66204
387103	centromere protein W(CENPW)	66311
8548	basic leucine zipper nuclear factor 1(BLZF1)	66352
55967	NADH:ubiquinone oxidoreductase subunit A12(NDUFA12)	66414
55352	coordinator of PRMT5 and differentiation stimulator(COPRS)	66423
26097	chromatin target of PRMT1(CHTOP)	66511
79876	ubiquitin like modifier activating enzyme 5(UBA5)	66663
11014	KDEL endoplasmic reticulum protein retention receptor 2(KDELR2)	66913
51118	UTP11, small subunit processome component homolog (S. cerevisiae)(UTP11)	67205
84792	family with sequence similarity 220 member A(FAM220A)	67238
64241	ATP binding cassette subfamily G member 8(ABCG8)	67470
11079	retention in endoplasmic reticulum sorting receptor 1(RER1)	67830
23271	calmodulin regulated spectrin associated protein family member 2(CAMSAP2)	67886
8613	phospholipid phosphatase 3(PLPP3)	67916
83479	DEAD-box helicase 59(DDX59)	67997
80321	centrosomal protein 70(CEP70)	68121
390502	serpin family A member 2 (gene/pseudogene)(SERPINA2)	68348
64928	mitochondrial ribosomal protein L14(MRPL14)	68463
10972	transmembrane p24 trafficking protein 10(TMED10)	68581
153090	DAB2 interacting protein(DAB2IP)	69601
389434	iodotyrosine deiodinase(IYD)	70337
130026	islet cell autoantigen 1 like(ICA1L)	70375
84293	family with sequence similarity 213 member A(FAM213A)	70564
63976	PR/SET domain 16(PRDM16)	70673
23092	Rho GTPase activating protein 26(ARHGAP26)	71302
143872	Rho GTPase activating protein 42(ARHGAP42)	71544
10133	optineurin(OPTN)	71648
148362	BRO1 domain and CAAX motif containing(BROX)	71678
6002	regulator of G-protein signaling 12(RGS12)	71729
80310	platelet derived growth factor D(PDGFD)	71785
54664	transmembrane protein 106B(TMEM106B)	71900
28511	NFKB inhibitor interacting Ras like 2(NKIRAS2)	71966
348093	RNA binding protein with multiple splicing 2(RBPMS2)	71973
64778	fibronectin type III domain containing 3B(FNDC3B)	72007
23406	coactosin like F-actin binding protein 1(COTL1)	72042
55839	centromere protein N(CENPN)	72155
23022	palladin, cytoskeletal associated protein(PALLD)	72333
79696	zinc finger C2HC-type containing 1C(ZC2HC1C)	72350
64897	chromosome 12 open reading frame 43(C12orf43)	72357
11022	tudor and KH domain containing(TDRKH)	72634
150864	family with sequence similarity 117 member B(FAM117B)	72750
2845	G protein-coupled receptor 22(GPR22)	73010
10753	calpain 9(CAPN9)	73647
23149	FCH domain only 1(FCHO1)	74015
27031	nephrocystin 3(NPHP3)	74025
136991	ankyrin repeat, SAM and basic leucine zipper domain containing 1(ASZ1)	74068
221476	peptidase inhibitor 16(PI16)	74116
9898	ubiquitin associated protein 2 like(UBAP2L)	74383
26154	ATP binding cassette subfamily A member 12(ABCA12)	74591
57821	coiled-coil domain containing 181(CCDC181)	74895
10946	splicing factor 3a subunit 3(SF3A3)	75062
23008	kelch domain containing 10(KLHDC10)	76788
79906	MORN repeat containing 1(MORN1)	76866
22978	5'-nucleotidase, cytosolic II(NT5C2)	76952
149345	shisa family member 4(SHISA4)	77552
56978	PR/SET domain 8(PRDM8)	77630
55167	male-specific lethal 2 homolog (Drosophila)(MSL2)	77853
200942	kelch domain containing 8B(KLHDC8B)	78267
388946	transmembrane protein 247(TMEM247)	78469
646424	serine peptidase inhibitor, Kazal type 8 (putative)(SPINK8)	78709
9734	histone deacetylase 9(HDAC9)	79221
84514	GH3 domain containing(GHDC)	80860
79132	DExH-box helicase 58(DHX58)	80861
28	ABO blood group (transferase A, alpha 1-3-N-acetylgalactosaminyltransferase; transferase B, alpha 1-3-galactosyltransferase)(ABO)	80908
25802	leiomodin 1(LMOD1)	93689
117854	tripartite motif containing 6(TRIM6)	94088
54805	cyclin and CBS domain divalent metal cation transport mediator 2(CNNM2)	94219
8872	cell division cycle 123(CDC123)	98828
8451	cullin 4A(CUL4A)	99375
25976	TCDD inducible poly(ADP-ribose) polymerase(TIPARP)	99929
255738	proprotein convertase subtilisin/kexin type 9(PCSK9)	100102
23047	PDS5 cohesin associated factor B(PDS5B)	100710
59338	pleckstrin homology domain containing A1(PLEKHA1)	101476
84129	acyl-CoA dehydrogenase family member 11(ACAD11)	102632
6988	T-cell leukemia translocation altered(TCTA)	102791
23293	SMG6, nonsense mediated mRNA decay factor(SMG6)	103677
642	bleomycin hydrolase(BLMH)	104184
399909	pecanex homolog 3 (Drosophila)(PCNX3)	104401
9796	phytanoyl-CoA 2-hydroxylase interacting protein(PHYHIP)	105653
6633	small nuclear ribonucleoprotein D2 polypeptide(SNRPD2)	107686
471	5-aminoimidazole-4-carboxamide ribonucleotide formyltransferase/IMP cyclohydrolase(ATIC)	108147
11173	ADAM metallopeptidase with thrombospondin type 1 motif 7(ADAMTS7)	108153
79991	STN1, CST complex subunit(STN1)	108689
64853	axin interactor, dorsalization associated(AIDA)	108909
10560	solute carrier family 19 member 2(SLC19A2)	116914
64968	mitochondrial ribosomal protein S6(MRPS6)	121022
29922	NME/NM23 family member 7(NME7)	171567
54828	BCAS3, microtubule associated cell migration factor(BCAS3)	192197
10221	tribbles pseudokinase 1(TRIB1)	211770
55603	family with sequence similarity 46 member A(FAM46A)	212943
57480	pleckstrin homology and RhoGEF domain containing G1(PLEKHG1)	213783
84439	HHIP like 1(HHIPL1)	214305
56256	SERTA domain containing 4(SERTAD4)	214791
149175	mannosidase endo-alpha like(MANEAL)	215090
27042	digestive organ expansion factor homolog (zebrafish)(DIEXF)	215193
89796	neuron navigator 1(NAV1)	215690
80212	coiled-coil domain containing 92(CCDC92)	215707
83605	CCM2 scaffolding protein(CCM2)	216527
146691	target of myb1 like 2 membrane trafficking protein(TOM1L2)	216810
84940	coronin 6(CORO6)	216961
28964	GIT ArfGAP 1(GIT1)	216963
8892	eukaryotic translation initiation factor 2B subunit beta(EIF2B2)	217715
91754	NIMA related kinase 9(NEK9)	217718
221692	phosphatase and actin regulator 1(PHACTR1)	218194
166968	MIER family member 3(MIER3)	218613
54887	UHRF1 binding protein 1(UHRF1BP1)	224648
23294	ankyrin repeat and sterile alpha motif domain containing 1A(ANKS1A)	224650
55362	transmembrane protein 63B(TMEM63B)	224807
55705	importin 9(IPO9)	226432
55733	hedgehog acyltransferase(HHAT)	226861
26058	GRB10 interacting GYF protein 2(GIGYF2)	227331
26301	globoside alpha-1,3-N-acetylgalactosaminyltransferase 1(GBGT1)	227671
63935	PDX1 C-terminal inhibiting factor 1(PCIF1)	228866
8638	2'-5'-oligoadenylate synthetase like(OASL)	231655
221955	diacylglycerol lipase beta(DAGLB)	231871
152273	FYVE, RhoGEF and PH domain containing 5(FGD5)	232237
51530	zinc finger C3HC-type containing 1(ZC3HC1)	232679
80776	B9 protein domain 2(B9D2)	232987
11100	heterogeneous nuclear ribonucleoprotein U like 1(HNRNPUL1)	232989
55795	PCI domain containing 2(PCID2)	234069
79709	collagen beta(1-O)galactosyltransferase 1(COLGALT1)	234407
5336	phospholipase C gamma 2(PLCG2)	234779
5523	protein phosphatase 2 regulatory subunit B''alpha(PPP2R3A)	235542
23317	DnaJ heat shock protein family (Hsp40) member C13(DNAJC13)	235567
259173	ALS2 C-terminal like(ALS2CL)	235633
83597	receptor transporter protein 3(RTP3)	235636
85464	slingshot protein phosphatase 2(SSH2)	237860
338	apolipoprotein B(APOB)	238055
5926	AT-rich interaction domain 4A(ARID4A)	238247
83694	ribosomal protein S6 kinase like 1(RPS6KL1)	238323
57608	KIAA1462(KIAA1462)	240185
79800	calcium responsive transcription factor(CARF)	241066
8654	phosphodiesterase 5A(PDE5A)	242202
64761	poly(ADP-ribose) polymerase family member 12(PARP12)	243771
9992	potassium voltage-gated channel subfamily E regulatory subunit 2(KCNE2)	246133
64005	myosin IG(MYO1G)	246177
79473	olfactory receptor family 52 subfamily N member 1(OR52N1)	259045
340980	olfactory receptor family 52 subfamily B member 6(OR52B6)	259049
124930	ankyrin repeat domain 13B(ANKRD13B)	268445
84440	RAB11 family interacting protein 4(RAB11FIP4)	268451
65264	ubiquitin conjugating enzyme E2 Z(UBE2Z)	268470
65065	neurobeachin like 1(NBEAL1)	269198
9651	phospholipase C eta 2(PLCH2)	269615
5868	RAB5A, member RAS oncogene family(RAB5A)	271457
6139	ribosomal protein L17(RPL17)	319195
374786	EF-hand calcium binding domain 5(EFCAB5)	319634
153020	RasGEF domain family member 1B(RASGEF1B)	320292
221336	BEN domain containing 6(BEND6)	320705
23051	zinc fingers and homeoboxes 3(ZHX3)	320799
63925	zinc finger protein 335(ZNF335)	329559
221981	thrombospondin type 1 domain containing 7A(THSD7A)	330267
283455	kinase suppressor of ras 2(KSR2)	333050
10346	tripartite motif containing 22(TRIM22)	333307
375056	MIA family member 3, ER export factor(MIA3)	338366
23415	potassium voltage-gated channel subfamily H member 4(KCNH4)	380728
9928	kinesin family member 14(KIF14)	381293
10443	NEDD4 binding protein 2 like 2(N4BP2L2)	381695
2696	gastric inhibitory polypeptide receptor(GIPR)	381853
100129583	family with sequence similarity 47 member E(FAM47E)	384198
345222	Myb/SANT DNA binding domain containing 1(MSANTD1)	403174
140825	neuralized E3 ubiquitin protein ligase 2(NEURL2)	415115
275	aminomethyltransferase(AMT)	434437
285180	RUN and FYVE domain containing 4(RUFY4)	435626
440163	ribonuclease A family member 13 (inactive)(RNASE13)	497071
26084	Rho guanine nucleotide exchange factor 26(ARHGEF26)	622434
152485	zinc finger protein 827(ZNF827)	622675
5192	peroxisomal biogenesis factor 10(PEX10)	668173
22847	zinc finger protein 507(ZNF507)	668501
3769	potassium voltage-gated channel subfamily J member 13(KCNJ13)	100040591
128611	zinc finger protein 831(ZNF831)	100043757
5265	serpin family A member 1(SERPINA1)	20704; 20700; 20702; 20701; 20703
716	complement C1s(C1S)	50908; 317677
720	complement C4A (Rodgers blood group)(C4A)	625018; 12268
85363	tripartite motif containing 5(TRIM5)	667823; 319236; 102640171; 209387; 76681; 434219
89872	aquaporin 10(AQP10)
100048912	CDKN2B antisense RNA 1(CDKN2B-AS1)
1071	cholesteryl ester transfer protein(CETP)
91351	DEAD-box helicase 60-like(DDX60L)
646324	long intergenic non-protein coding RNA 607(LINC00607)
102724849	uncharacterized LOC102724849(LOC102724849)
400684	uncharacterized LOC400684(LOC400684)
646736	uncharacterized LOC646736(LOC646736)
4018	lipoprotein(a)(LPA)
80350	lipoprotein(a) like 2, pseudogene(LPAL2)
56911	MAP3K7 C-terminal like(MAP3K7CL)
100847053	microRNA 5702(MIR5702)
102724566	coronary artery disease region linked MFGE8 regulatory lncRNA(CARMAL)
100507308	TCF21 antisense RNA inducing promoter demethylation(TARID)
401014	testis expressed 41 (non-protein coding)(TEX41)
51385	zinc finger protein 589(ZNF589)

## Sheet: Information of the Mus-genes
Gene ID (359)	Species	Gene Name
11540	Mus musculus	adenosine A2a receptor(Adora2a)
11606	Mus musculus	angiotensinogen (serpin peptidase inhibitor, clade A, member 8)(Agt)
11720	Mus musculus	methionine adenosyltransferase I, alpha(Mat1a)
11806	Mus musculus	apolipoprotein A-I(Apoa1)
11808	Mus musculus	apolipoprotein A-IV(Apoa4)
11812	Mus musculus	apolipoprotein C-I(Apoc1)
11814	Mus musculus	apolipoprotein C-III(Apoc3)
11816	Mus musculus	apolipoprotein E(Apoe)
11841	Mus musculus	ADP-ribosylation factor 2(Arf2)
11848	Mus musculus	ras homolog family member A(Rhoa)
11865	Mus musculus	aryl hydrocarbon receptor nuclear translocator-like(Arntl)
11931	Mus musculus	ATPase, Na+/K+ transporting, beta 1 polypeptide(Atp1b1)
11951	Mus musculus	ATP synthase, H+ transporting, mitochondrial F0 complex, subunit C1 (subunit 9)(Atp5g1)
11991	Mus musculus	heterogeneous nuclear ribonucleoprotein D(Hnrnpd)
12013	Mus musculus	BTB and CNC homology 1, basic leucine zipper transcription factor 1(Bach1)
12033	Mus musculus	B cell receptor associated protein 29(Bcap29)
12153	Mus musculus	bone morphogenetic protein 1(Bmp1)
12263	Mus musculus	complement component 2 (within H-2S)(C2)
12268	Mus musculus	complement component 4B (Chido blood group)(C4b)
12373	Mus musculus	calsequestrin 2(Casq2)
12406	Mus musculus	serine (or cysteine) peptidase inhibitor, clade H, member 1(Serpinh1)
12530	Mus musculus	cell division cycle 25A(Cdc25a)
12554	Mus musculus	cadherin 13(Cdh13)
12575	Mus musculus	cyclin-dependent kinase inhibitor 1A (P21)(Cdkn1a)
12638	Mus musculus	cystic fibrosis transmembrane conductance regulator(Cftr)
12765	Mus musculus	chemokine (C-X-C motif) receptor 2(Cxcr2)
12826	Mus musculus	collagen, type IV, alpha 1(Col4a1)
12827	Mus musculus	collagen, type IV, alpha 2(Col4a2)
12835	Mus musculus	collagen, type VI, alpha 3(Col6a3)
12927	Mus musculus	breast cancer anti-estrogen resistance 1(Bcar1)
13074	Mus musculus	cytochrome P450, family 17, subfamily a, polypeptide 1(Cyp17a1)
13207	Mus musculus	DEAD box helicase 5(Ddx5)
13449	Mus musculus	docking protein 2(Dok2)
13518	Mus musculus	dystonin(Dst)
13614	Mus musculus	endothelin 1(Edn1)
13617	Mus musculus	endothelin receptor type A(Ednra)
13829	Mus musculus	dematin actin binding protein(Dmtn)
13998	Mus musculus	FYVE, RhoGEF and PH domain containing 6(Fgd6)
14067	Mus musculus	coagulation factor V(F5)
14159	Mus musculus	feline sarcoma oncogene(Fes)
14176	Mus musculus	fibroblast growth factor 5(Fgf5)
14201	Mus musculus	four and a half LIM domains 3(Fhl3)
14218	Mus musculus	SH3 and PX domains 2A(Sh3pxd2a)
14254	Mus musculus	FMS-like tyrosine kinase 1(Flt1)
14268	Mus musculus	fibronectin 1(Fn1)
14534	Mus musculus	K(lysine) acetyltransferase 2A(Kat2a)
14607	Mus musculus	gastric inhibitory polypeptide(Gip)
14712	Mus musculus	glyceronephosphate O-acyltransferase(Gnpat)
15171	Mus musculus	hypocretin(Hcrt)
15192	Mus musculus	HDGF like 1(Hdgfl1)
15423	Mus musculus	homeobox C4(Hoxc4)
15439	Mus musculus	haptoglobin(Hp)
16191	Mus musculus	interleukin 5(Il5)
16194	Mus musculus	interleukin 6 receptor, alpha(Il6ra)
16330	Mus musculus	inositol polyphosphate-5-phosphatase B(Inpp5b)
16367	Mus musculus	insulin receptor substrate 1(Irs1)
16418	Mus musculus	eukaryotic translation initiation factor 6(Eif6)
16419	Mus musculus	integrin beta 5(Itgb5)
16529	Mus musculus	potassium channel, subfamily K, member 5(Kcnk5)
16600	Mus musculus	Kruppel-like factor 4 (gut)(Klf4)
16835	Mus musculus	low density lipoprotein receptor(Ldlr)
16889	Mus musculus	lysosomal acid lipase A(Lipa)
16923	Mus musculus	SH2B adaptor protein 3(Sh2b3)
16948	Mus musculus	lysyl oxidase(Lox)
16956	Mus musculus	lipoprotein lipase(Lpl)
16971	Mus musculus	low density lipoprotein receptor-related protein 1(Lrp1)
17120	Mus musculus	MAD1 mitotic arrest deficient 1-like 1(Mad1l1)
17127	Mus musculus	SMAD family member 3(Smad3)
17202	Mus musculus	melanocortin 4 receptor(Mc4r)
17207	Mus musculus	mcf.2 transforming sequence-like(Mcf2l)
17300	Mus musculus	forkhead box C1(Foxc1)
17304	Mus musculus	milk fat globule EGF and factor V/VIII domain containing(Mfge8)
17395	Mus musculus	matrix metallopeptidase 9(Mmp9)
17532	Mus musculus	muscle and microspikes RAS(Mras)
17540	Mus musculus	inositol 1,4,5-triphosphate receptor associated 1(Irag1)
17758	Mus musculus	microtubule-associated protein 4(Map4)
17896	Mus musculus	myosin, light polypeptide 4(Myl4)
17960	Mus musculus	N-acetyl transferase 1(Nat1)
17973	Mus musculus	non-catalytic region of tyrosine kinase adaptor protein 1(Nck1)
18049	Mus musculus	nerve growth factor(Ngf)
18127	Mus musculus	nitric oxide synthase 3, endothelial cell(Nos3)
18247	Mus musculus	ornithine decarboxylase antizyme 2(Oaz2)
18550	Mus musculus	furin (paired basic amino acid cleaving enzyme)(Furin)
18613	Mus musculus	platelet/endothelial cell adhesion molecule 1(Pecam1)
18618	Mus musculus	phosphatidylethanolamine N-methyltransferase(Pemt)
18754	Mus musculus	protein kinase C, epsilon(Prkce)
18803	Mus musculus	phospholipase C, gamma 1(Plcg1)
18815	Mus musculus	plasminogen(Plg)
18830	Mus musculus	phospholipid transfer protein(Pltp)
18969	Mus musculus	polymerase (DNA directed), alpha 2(Pola2)
19076	Mus musculus	DNA primase, p58 subunit(Prim2)
19124	Mus musculus	protein C receptor, endothelial(Procr)
19167	Mus musculus	proteasome subunit alpha 3(Psma3)
19294	Mus musculus	nectin cell adhesion molecule 2(Nectin2)
19335	Mus musculus	RAB23, member RAS oncogene family(Rab23)
19353	Mus musculus	Rac family small GTPase 1(Rac1)
19360	Mus musculus	RAD50 double strand break repair protein(Rad50)
19416	Mus musculus	RAS, dexamethasone-induced 1(Rasd1)
19697	Mus musculus	v-rel reticuloendotheliosis viral oncogene homolog A (avian)(Rela)
19712	Mus musculus	RE1-silencing transcription factor(Rest)
20239	Mus musculus	ataxin 2(Atxn2)
20315	Mus musculus	chemokine (C-X-C motif) ligand 12(Cxcl12)
20344	Mus musculus	selectin, platelet(Selp)
20356	Mus musculus	sema domain, seven thrombospondin repeats (type 1 and type 1-like), transmembrane domain (TM) and short cytoplasmic domain, (semaphorin) 5A(Sema5a)
20389	Mus musculus	surfactant associated protein C(Sftpc)
20469	Mus musculus	signal-induced proliferation associated gene 1(Sipa1)
20481	Mus musculus	ski sarcoma viral oncogene homolog (avian)(Ski)
20519	Mus musculus	solute carrier family 22 (organic cation transporter), member 3(Slc22a3)
20586	Mus musculus	SWI/SNF related, matrix associated, actin dependent regulator of chromatin, subfamily a, member 4(Smarca4)
20661	Mus musculus	sortilin 1(Sort1)
20700	Mus musculus	serine (or cysteine) peptidase inhibitor, clade A, member 1A(Serpina1a)
20701	Mus musculus	serine (or cysteine) preptidase inhibitor, clade A, member 1B(Serpina1b)
20702	Mus musculus	serine (or cysteine) peptidase inhibitor, clade A, member 1C(Serpina1c)
20703	Mus musculus	serine (or cysteine) peptidase inhibitor, clade A, member 1D(Serpina1d)
20704	Mus musculus	serine (or cysteine) peptidase inhibitor, clade A, member 1E(Serpina1e)
20778	Mus musculus	scavenger receptor class B, member 1(Scarb1)
20842	Mus musculus	stromal antigen 1(Stag1)
20852	Mus musculus	signal transducer and activator of transcription 6(Stat6)
20935	Mus musculus	surfeit gene 6(Surf6)
20947	Mus musculus	SWA-70 protein(Swap70)
21391	Mus musculus	thromboxane A synthase 1, platelet(Tbxas1)
21405	Mus musculus	HNF1 homeobox A(Hnf1a)
21412	Mus musculus	transcription factor 21(Tcf21)
21763	Mus musculus	testis expressed gene 2(Tex2)
21788	Mus musculus	tissue factor pathway inhibitor(Tfpi)
21803	Mus musculus	transforming growth factor, beta 1(Tgfb1)
21854	Mus musculus	translocase of inner mitochondrial membrane 17a(Timm17a)
21961	Mus musculus	tensin 1(Tns1)
21969	Mus musculus	topoisomerase (DNA) I(Top1)
22083	Mus musculus	CTR9 homolog, Paf1/RNA polymerase II complex component(Ctr9)
22247	Mus musculus	uridine monophosphate synthetase(Umps)
22253	Mus musculus	unc-5 netrin receptor C(Unc5c)
22320	Mus musculus	vesicle-associated membrane protein 8(Vamp8)
22339	Mus musculus	vascular endothelial growth factor A(Vegfa)
22632	Mus musculus	YY1 transcription factor(Yy1)
22762	Mus musculus	zinc finger protein, multitype 2(Zfpm2)
23837	Mus musculus	craniofacial development protein 1(Cfdp1)
24136	Mus musculus	zinc finger E-box binding homeobox 2(Zeb2)
26401	Mus musculus	mitogen-activated protein kinase kinase kinase 1(Map3k1)
27364	Mus musculus	serine racemase(Srr)
27409	Mus musculus	ATP binding cassette subfamily G member 5(Abcg5)
27428	Mus musculus	shroom family member 3(Shroom3)
30785	Mus musculus	cortactin binding protein 2(Cttnbp2)
30805	Mus musculus	solute carrier family 22 (organic cation transporter), member 4(Slc22a4)
50518	Mus musculus	nonagouti(a)
50908	Mus musculus	complement component 1, s subcomponent 1(C1s1)
52132	Mus musculus	coiled-coil domain containing 97(Ccdc97)
52331	Mus musculus	starch binding domain 1(Stbd1)
52398	Mus musculus	septin 11(Septin11)
52538	Mus musculus	acetyl-Coenzyme A acyltransferase 2 (mitochondrial 3-oxoacyl-Coenzyme A thiolase)(Acaa2)
52588	Mus musculus	tetraspanin 14(Tspan14)
53333	Mus musculus	translocase of outer mitochondrial membrane 40(Tomm40)
53620	Mus musculus	vesicle-associated membrane protein 5(Vamp5)
53881	Mus musculus	solute carrier family 5 (inositol transporters), member 3(Slc5a3)
53883	Mus musculus	cadherin, EGF LAG seven-pass G-type receptor 2(Celsr2)
53893	Mus musculus	nudix (nucleoside diphosphate linked moiety X)-type motif 5(Nudt5)
54426	Mus musculus	hepatocyte growth factor activator(Hgfac)
54598	Mus musculus	calcitonin receptor-like(Calcrl)
54608	Mus musculus	abhydrolase domain containing 2(Abhd2)
54667	Mus musculus	ATPase, class I, type 8B, member 2(Atp8b2)
56150	Mus musculus	MAD2 mitotic arrest deficient-like 1(Mad2l1)
56213	Mus musculus	HtrA serine peptidase 1(Htra1)
56316	Mus musculus	gamma-glutamyl carboxylase(Ggcx)
56348	Mus musculus	hydroxysteroid (17-beta) dehydrogenase 12(Hsd17b12)
56354	Mus musculus	DnaJ heat shock protein family (Hsp40) member C7(Dnajc7)
56404	Mus musculus	thyroid hormone receptor interactor 4(Trip4)
56406	Mus musculus	nuclear receptor coactivator 6(Ncoa6)
56412	Mus musculus	nitric oxide associated 1(Noa1)
56494	Mus musculus	golgi SNAP receptor complex member 2(Gosr2)
56706	Mus musculus	cyclin L1(Ccnl1)
56749	Mus musculus	dihydroorotate dehydrogenase(Dhodh)
57254	Mus musculus	taste receptor, type 2, member 119(Tas2r119)
57750	Mus musculus	WD repeat domain 12(Wdr12)
57875	Mus musculus	angiopoietin-like 4(Angptl4)
58801	Mus musculus	phorbol-12-myristate-13-acetate-induced protein 1(Pmaip1)
60344	Mus musculus	fidgetin(Fign)
60596	Mus musculus	guanylate cyclase 1, soluble, alpha 1(Gucy1a1)
64340	Mus musculus	DEAH (Asp-Glu-Ala-His) box polypeptide 38(Dhx38)
64817	Mus musculus	sushi, von Willebrand factor type A, EGF and pentraxin domain containing 1(Svep1)
65246	Mus musculus	exportin 7(Xpo7)
66113	Mus musculus	apolipoprotein A-V(Apoa5)
66204	Mus musculus	acylphosphatase 1, erythrocyte (common) type(Acyp1)
66311	Mus musculus	centromere protein W(Cenpw)
66352	Mus musculus	basic leucine zipper nuclear factor 1(Blzf1)
66414	Mus musculus	NADH:ubiquinone oxidoreductase subunit A12(Ndufa12)
66423	Mus musculus	coordinator of PRMT5, differentiation stimulator(Coprs)
66511	Mus musculus	chromatin target of PRMT1(Chtop)
66663	Mus musculus	ubiquitin-like modifier activating enzyme 5(Uba5)
66913	Mus musculus	KDEL (Lys-Asp-Glu-Leu) endoplasmic reticulum protein retention receptor 2(Kdelr2)
67205	Mus musculus	UTP11 small subunit processome component(Utp11)
67238	Mus musculus	family with sequence similarity 220, member A(Fam220a)
67470	Mus musculus	ATP binding cassette subfamily G member 8(Abcg8)
67830	Mus musculus	retention in endoplasmic reticulum sorting receptor 1(Rer1)
67886	Mus musculus	calmodulin regulated spectrin-associated protein family, member 2(Camsap2)
67916	Mus musculus	phospholipid phosphatase 3(Plpp3)
67997	Mus musculus	DEAD box helicase 59(Ddx59)
68121	Mus musculus	centrosomal protein 70(Cep70)
68348	Mus musculus	serine (or cysteine) peptidase inhibitor, clade A, member 1F(Serpina1f)
68463	Mus musculus	mitochondrial ribosomal protein L14(Mrpl14)
68581	Mus musculus	transmembrane p24 trafficking protein 10(Tmed10)
69601	Mus musculus	disabled 2 interacting protein(Dab2ip)
70337	Mus musculus	iodotyrosine deiodinase(Iyd)
70375	Mus musculus	islet cell autoantigen 1-like(Ica1l)
70564	Mus musculus	peroxiredoxin like 2A(Prxl2a)
70673	Mus musculus	PR domain containing 16(Prdm16)
71302	Mus musculus	Rho GTPase activating protein 26(Arhgap26)
71544	Mus musculus	Rho GTPase activating protein 42(Arhgap42)
71648	Mus musculus	optineurin(Optn)
71678	Mus musculus	BRO1 domain and CAAX motif containing(Brox)
71729	Mus musculus	regulator of G-protein signaling 12(Rgs12)
71785	Mus musculus	platelet-derived growth factor, D polypeptide(Pdgfd)
71900	Mus musculus	transmembrane protein 106B(Tmem106b)
71966	Mus musculus	NFKB inhibitor interacting Ras-like protein 2(Nkiras2)
71973	Mus musculus	RNA binding protein with multiple splicing 2(Rbpms2)
72007	Mus musculus	fibronectin type III domain containing 3B(Fndc3b)
72042	Mus musculus	coactosin-like 1 (Dictyostelium)(Cotl1)
72155	Mus musculus	centromere protein N(Cenpn)
72333	Mus musculus	palladin, cytoskeletal associated protein(Palld)
72350	Mus musculus	zinc finger, C2HC-type containing 1C(Zc2hc1c)
72357	Mus musculus	RIKEN cDNA 2210016L21 gene(2210016L21Rik)
72634	Mus musculus	tudor and KH domain containing protein(Tdrkh)
72750	Mus musculus	family with sequence similarity 117, member B(Fam117b)
73010	Mus musculus	G protein-coupled receptor 22(Gpr22)
73647	Mus musculus	calpain 9(Capn9)
74015	Mus musculus	FCH domain only 1(Fcho1)
74025	Mus musculus	nephronophthisis 3 (adolescent)(Nphp3)
74068	Mus musculus	ankyrin repeat, SAM and basic leucine zipper domain containing 1(Asz1)
74116	Mus musculus	peptidase inhibitor 16(Pi16)
74383	Mus musculus	ubiquitin-associated protein 2-like(Ubap2l)
74591	Mus musculus	ATP-binding cassette, sub-family A (ABC1), member 12(Abca12)
74895	Mus musculus	coiled-coil domain containing 181(Ccdc181)
75062	Mus musculus	splicing factor 3a, subunit 3(Sf3a3)
76681	Mus musculus	tripartite motif-containing 12A(Trim12a)
76788	Mus musculus	kelch domain containing 10(Klhdc10)
76866	Mus musculus	MORN repeat containing 1(Morn1)
76952	Mus musculus	5'-nucleotidase, cytosolic II(Nt5c2)
77552	Mus musculus	shisa family member 4(Shisa4)
77630	Mus musculus	PR domain containing 8(Prdm8)
77853	Mus musculus	MSL complex subunit 2(Msl2)
78267	Mus musculus	kelch domain containing 8B(Klhdc8b)
78469	Mus musculus	transmembrane protein 247(Tmem247)
78709	Mus musculus	serine peptidase inhibitor, Kazal type 8(Spink8)
79221	Mus musculus	histone deacetylase 9(Hdac9)
80860	Mus musculus	GH3 domain containing(Ghdc)
80861	Mus musculus	DEXH (Asp-Glu-X-His) box polypeptide 58(Dhx58)
80908	Mus musculus	ABO blood group (transferase A, alpha 1-3-N-acetylgalactosaminyltransferase, transferase B, alpha 1-3-galactosyltransferase)(Abo)
93689	Mus musculus	leiomodin 1 (smooth muscle)(Lmod1)
94088	Mus musculus	tripartite motif-containing 6(Trim6)
94219	Mus musculus	cyclin M2(Cnnm2)
98828	Mus musculus	cell division cycle 123(Cdc123)
99375	Mus musculus	cullin 4A(Cul4a)
99929	Mus musculus	TCDD-inducible poly(ADP-ribose) polymerase(Tiparp)
100102	Mus musculus	proprotein convertase subtilisin/kexin type 9(Pcsk9)
100710	Mus musculus	PDS5 cohesin associated factor B(Pds5b)
101476	Mus musculus	pleckstrin homology domain containing, family A (phosphoinositide binding specific) member 1(Plekha1)
102632	Mus musculus	acyl-Coenzyme A dehydrogenase family, member 11(Acad11)
102791	Mus musculus	T cell leukemia translocation altered gene(Tcta)
103677	Mus musculus	SMG6 nonsense mediated mRNA decay factor(Smg6)
104184	Mus musculus	bleomycin hydrolase(Blmh)
104401	Mus musculus	pecanex homolog 3(Pcnx3)
105653	Mus musculus	phytanoyl-CoA hydroxylase interacting protein(Phyhip)
107686	Mus musculus	small nuclear ribonucleoprotein D2(Snrpd2)
108147	Mus musculus	5-aminoimidazole-4-carboxamide ribonucleotide formyltransferase/IMP cyclohydrolase(Atic)
108153	Mus musculus	a disintegrin-like and metallopeptidase (reprolysin type) with thrombospondin type 1 motif, 7(Adamts7)
108689	Mus musculus	STN1, CST complex subunit(Stn1)
108909	Mus musculus	axin interactor, dorsalization associated(Aida)
116914	Mus musculus	solute carrier family 19 (thiamine transporter), member 2(Slc19a2)
121022	Mus musculus	mitochondrial ribosomal protein S6(Mrps6)
171567	Mus musculus	NME/NM23 family member 7(Nme7)
192197	Mus musculus	BCAS3 microtubule associated cell migration factor(Bcas3)
209387	Mus musculus	tripartite motif-containing 30D(Trim30d)
211770	Mus musculus	tribbles pseudokinase 1(Trib1)
212943	Mus musculus	terminal nucleotidyltransferase 5A(Tent5a)
213783	Mus musculus	pleckstrin homology domain containing, family G (with RhoGef domain) member 1(Plekhg1)
214305	Mus musculus	hedgehog interacting protein-like 1(Hhipl1)
214791	Mus musculus	SERTA domain containing 4(Sertad4)
215090	Mus musculus	mannosidase, endo-alpha-like(Maneal)
215193	Mus musculus	UTP25 small subunit processome component(Utp25)
215690	Mus musculus	neuron navigator 1(Nav1)
215707	Mus musculus	coiled-coil domain containing 92(Ccdc92)
216527	Mus musculus	cerebral cavernous malformation 2(Ccm2)
216810	Mus musculus	target of myb1-like 2 (chicken)(Tom1l2)
216961	Mus musculus	coronin 6(Coro6)
216963	Mus musculus	GIT ArfGAP 1(Git1)
217715	Mus musculus	eukaryotic translation initiation factor 2B, subunit 2 beta(Eif2b2)
217718	Mus musculus	NIMA (never in mitosis gene a)-related expressed kinase 9(Nek9)
218194	Mus musculus	phosphatase and actin regulator 1(Phactr1)
218613	Mus musculus	MIER family member 3(Mier3)
224648	Mus musculus	UHRF1 (ICBP90) binding protein 1(Uhrf1bp1)
224650	Mus musculus	ankyrin repeat and SAM domain containing 1(Anks1)
224807	Mus musculus	transmembrane protein 63b(Tmem63b)
226432	Mus musculus	importin 9(Ipo9)
226861	Mus musculus	hedgehog acyltransferase(Hhat)
227331	Mus musculus	GRB10 interacting GYF protein 2(Gigyf2)
227671	Mus musculus	globoside alpha-1,3-N-acetylgalactosaminyltransferase 1(Gbgt1)
228866	Mus musculus	phosphorylated CTD interacting factor 1(Pcif1)
231655	Mus musculus	2'-5' oligoadenylate synthetase-like 1(Oasl1)
231871	Mus musculus	diacylglycerol lipase, beta(Daglb)
232237	Mus musculus	FYVE, RhoGEF and PH domain containing 5(Fgd5)
232679	Mus musculus	zinc finger, C3HC type 1(Zc3hc1)
232987	Mus musculus	B9 protein domain 2(B9d2)
232989	Mus musculus	heterogeneous nuclear ribonucleoprotein U-like 1(Hnrnpul1)
234069	Mus musculus	PCI domain containing 2(Pcid2)
234407	Mus musculus	collagen beta(1-O)galactosyltransferase 1(Colgalt1)
234779	Mus musculus	phospholipase C, gamma 2(Plcg2)
235542	Mus musculus	protein phosphatase 2, regulatory subunit B'', alpha(Ppp2r3a)
235567	Mus musculus	DnaJ heat shock protein family (Hsp40) member C13(Dnajc13)
235633	Mus musculus	ALS2 C-terminal like(Als2cl)
235636	Mus musculus	receptor transporter protein 3(Rtp3)
237860	Mus musculus	slingshot protein phosphatase 2(Ssh2)
238055	Mus musculus	apolipoprotein B(Apob)
238247	Mus musculus	AT rich interactive domain 4A (RBP1-like)(Arid4a)
238323	Mus musculus	ribosomal protein S6 kinase-like 1(Rps6kl1)
240185	Mus musculus	junctional cadherin 5 associated(Jcad)
241066	Mus musculus	calcium response factor(Carf)
242202	Mus musculus	phosphodiesterase 5A, cGMP-specific(Pde5a)
243771	Mus musculus	poly (ADP-ribose) polymerase family, member 12(Parp12)
246133	Mus musculus	potassium voltage-gated channel, Isk-related subfamily, gene 2(Kcne2)
246177	Mus musculus	myosin IG(Myo1g)
259045	Mus musculus	olfactory receptor 669(Olfr669)
259049	Mus musculus	olfactory receptor 618(Olfr618)
268445	Mus musculus	ankyrin repeat domain 13b(Ankrd13b)
268451	Mus musculus	RAB11 family interacting protein 4 (class II)(Rab11fip4)
268470	Mus musculus	ubiquitin-conjugating enzyme E2Z(Ube2z)
269198	Mus musculus	neurobeachin like 1(Nbeal1)
269615	Mus musculus	phospholipase C, eta 2(Plch2)
271457	Mus musculus	RAB5A, member RAS oncogene family(Rab5a)
317677	Mus musculus	complement component 1, s subcomponent 2(C1s2)
319195	Mus musculus	ribosomal protein L17(Rpl17)
319236	Mus musculus	tripartite motif-containing 12C(Trim12c)
319634	Mus musculus	EF-hand calcium binding domain 5(Efcab5)
320292	Mus musculus	RasGEF domain family, member 1B(Rasgef1b)
320705	Mus musculus	BEN domain containing 6(Bend6)
320799	Mus musculus	zinc fingers and homeoboxes 3(Zhx3)
329559	Mus musculus	zinc finger protein 335(Zfp335)
330267	Mus musculus	thrombospondin, type I, domain containing 7A(Thsd7a)
333050	Mus musculus	kinase suppressor of ras 2(Ksr2)
333307	Mus musculus	tripartite motif-containing 75(Trim75)
338366	Mus musculus	MIA SH3 domain ER export factor 3(Mia3)
380728	Mus musculus	potassium voltage-gated channel, subfamily H (eag-related), member 4(Kcnh4)
381293	Mus musculus	kinesin family member 14(Kif14)
381695	Mus musculus	NEDD4 binding protein 2-like 2(N4bp2l2)
381853	Mus musculus	gastric inhibitory polypeptide receptor(Gipr)
384198	Mus musculus	family with sequence similarity 47, member E(Fam47e)
403174	Mus musculus	Myb/SANT-like DNA-binding domain containing 1(Msantd1)
415115	Mus musculus	neuralized E3 ubiquitin protein ligase 2(Neurl2)
434219	Mus musculus	tripartite motif-containing 30C(Trim30c)
434437	Mus musculus	aminomethyltransferase(Amt)
435626	Mus musculus	RUN and FYVE domain containing 4(Rufy4)
497071	Mus musculus	ribonuclease, RNase A family, 13 (non-active)(Rnase13)
622434	Mus musculus	Rho guanine nucleotide exchange factor (GEF) 26(Arhgef26)
622675	Mus musculus	zinc finger protein 827(Zfp827)
625018	Mus musculus	complement component 4A (Rodgers blood group)(C4a)
667823	Mus musculus	tripartite motif-containing 5(Trim5)
668173	Mus musculus	peroxisomal biogenesis factor 10(Pex10)
668501	Mus musculus	zinc finger protein 507(Zfp507)
100040591	Mus musculus	potassium inwardly-rectifying channel, subfamily J, member 13(Kcnj13)
100043757	Mus musculus	zinc finger protein 831(Zfp831)
102640171	Mus musculus	predicted gene, 38525(Gm38525)
